# Supplementary material for: Comparison of Ferguson’s δ and the Gini coefficient used for measuring the inequality of data related to health quality of life outcomes
Source: Health Qual Life Outcomes. 2020 Apr 28;18:111. doi: 10.1186/s12955-020-01356-6 (PMC7189694; doi:10.1186/s12955-020-01356-6)
Supplement: Supplementary file 1 — Additional file 1. The process of simulation data in this study at https://youtu.be/5BLJtiif2M4. [file 12955_2020_1356_MOESM1_ESM.txt]

Additional file 1: The process of simulation data in this study at https://youtu.be/5BLJtiif2M4
