# Supplementary material for: Comparison of Ferguson’s δ and the Gini coefficient used for measuring the inequality of data related to health quality of life outcomes
Source: Health Qual Life Outcomes. 2020 Apr 28;18:111. doi: 10.1186/s12955-020-01356-6 (PMC7189694; doi:10.1186/s12955-020-01356-6)
Supplement: Supplementary file 2 — Additional file 2. MP4 showing the simulation process http://www.healthup.org.tw/marketing/course/marketing/raschsimulateddata.mp4. [file 12955_2020_1356_MOESM2_ESM.txt]

Additional file 2: MP4 showing the simulation process
http://www.healthup.org.tw/marketing/course/marketing/raschsimulateddata.mp4
