# Supplementary material for: Comparison of Ferguson’s δ and the Gini coefficient used for measuring the inequality of data related to health quality of life outcomes
Source: Health Qual Life Outcomes. 2020 Apr 28;18:111. doi: 10.1186/s12955-020-01356-6 (PMC7189694; doi:10.1186/s12955-020-01356-6)
Supplement: Supplementary file 4 — Additional file 4. Excel file to calculate Delta and GC as well as contents for this study. [file 12955_2020_1356_MOESM4_ESM.xls]

## Sheet: GINI
# of individuals	5
Individual	Income
1	1
2	4
3	7
4	10
5	15
6
7
8
9
10
Mean	7.4
	i=
j=	1	2	3	4	5	6	7	8	9	10
1	0	3	6	9	14	NA	NA	NA	NA	NA
2	3	0	3	6	11	NA	NA	NA	NA	NA
3	6	3	0	3	8	NA	NA	NA	NA	NA
4	9	6	3	0	5	NA	NA	NA	NA	NA
5	14	11	8	5	0	NA	NA	NA	NA	NA
6	NA	NA	NA	NA	NA	NA	NA	NA	NA	NA
7	NA	NA	NA	NA	NA	NA	NA	NA	NA	NA
8	NA	NA	NA	NA	NA	NA	NA	NA	NA	NA
9	NA	NA	NA	NA	NA	NA	NA	NA	NA	NA
10	NA	NA	NA	NA	NA	NA	NA	NA	NA	NA
Vertical Sum	32	23	20	23	38	0	0	0	0	0
Horizontal Sum											136
Gini Coefficient											0.367568

## Sheet: LORENZ
# of individuals	5
Individual	Income
1	1
2	4
3	7
4	10
5	15
6	0
7	0
8	0
9	0
10	0
Total	37
Population Share	Cumulative Income	Cumulative Share	Perfect Equality
0	0	0	0
0.2	1	0.027027	0.2
0.4	5	0.135135	0.4
0.6	12	0.324324	0.6
0.8	22	0.594595	0.8
1	37	1	1
FALSE	FALSE	FALSE	FALSE
FALSE	FALSE	FALSE	FALSE
FALSE	FALSE	FALSE	FALSE
FALSE	FALSE	FALSE	FALSE
FALSE	FALSE	FALSE	FALSE

## Sheet: Lorenz20
# of individuals	#REF!
Individual	Income
1	#REF!
2	#REF!
3	#REF!
4	#REF!
5	#REF!									Gini=	#REF!
6	#REF!
7	#REF!
8	#REF!
9	#REF!
10	#REF!
11	#REF!
12	#REF!
13	#REF!
14	#REF!
15	#REF!
16	#REF!
17	#REF!
18	#REF!
19	#REF!
20	#REF!
Total	#REF!
Population Share	Cumulative Income	Cumulative Share	Perfect Equality	#REF!	#REF!
0	0	0	0
#REF!	#REF!	#REF!	#REF!	#REF!
#REF!	#REF!	#REF!	#REF!	#REF!
#REF!	#REF!	#REF!	#REF!	#REF!
#REF!	#REF!	#REF!	#REF!	#REF!
#REF!	#REF!	#REF!	#REF!	#REF!
#REF!	#REF!	#REF!	#REF!	#REF!
#REF!	#REF!	#REF!	#REF!	#REF!
#REF!	#REF!	#REF!	#REF!	#REF!
#REF!	#REF!	#REF!	#REF!	#REF!
#REF!	#REF!	#REF!	#REF!	#REF!
#REF!	#REF!	#REF!	#REF!	#REF!
#REF!	#REF!	#REF!	#REF!	#REF!
#REF!	#REF!	#REF!	#REF!	#REF!
#REF!	#REF!	#REF!	#REF!	#REF!
#REF!	#REF!	#REF!	#REF!	#REF!
#REF!	#REF!	#REF!	#REF!	#REF!
#REF!	#REF!	#REF!	#REF!	#REF!		http://www.had2know.com/academics/gini-coefficient-calculator.html
#REF!	#REF!	#REF!	#REF!	#REF!
#REF!	#REF!	#REF!	#REF!	#REF!
#REF!	#REF!	#REF!	#REF!	#REF!

## Sheet: median
data	Type	calues	0.989774	0.139213						1.25	0.989774	Median	Frequency	Distribution	截尾平均數	溫塞平均數	Max(Freq.)									5	平均值=	59.1937	絕對離差和=	329.62	Gini係數=	0.139213		5	平均值=	15	絕對離差和=	16	Gini係數=	0.0266667
33.9	Mean	59.6667								0.148472	0.139213	14	43.9429			50	803									179.148		1	2	3	4	5		0.5		1	2	3	4	5
36.8	GeoMean	50.6961	58.2717							0.176505	0.11137	15	52.24			50	0.0275669									43.9429	1	0	8.29714	12.7305	19.7505	35.4759		14	1	0	1	1	1	2
36.8	Harmonic average	56.9523								0.191484	0.208181	15	56.6733			50										52.24	2	8.29714	0	4.43333	11.4533	27.1788		15	2	1	0	0	0	1
39.5	Median	57.3								0.215203	0.0266667	15	63.6933			50										56.6733	3	12.7305	4.43333	0	7.02	22.7454		15	3	1	0	0	0	1
40.8	Mod	52.6								0.268335		16	79.4188			50										63.6933	4	19.7505	11.4533	7.02	0	15.7254		15	4	1	0	0	0	1
43.3	tail cut mean	0								0.208181	295.968		295.968			50										79.4188	5	35.4759	27.1788	22.7454	15.7254	0		16	5	2	1	1	1	0
43.3	Winser average	50														50
45.7	Q1	51.5								87.0964	0.96					50
48	Q3	66.4								179.148						50
49.2	Min	33.9														50	N=	Frequency
49.2	Max	110.7														50	1000	255	196	155	192	202
49.2	How many bins	5	615.45													50	255	65025	49980	39525	48960	51510
49.2	Table name	median														50	196	49980	38416	30380	37632	39592
50.3	Mean	59.6667														50	155	39525	30380	24025	29760	31310
50.3	SD	0.469502														50	192	48960	37632	29760	36864	38784
50.3	Median	57.3														50	202	51510	39592	31310	38784	40804
51.5	Mod	52.6														50
51.5	SD	13.5344	13.3846													50		1000000			Equality	205134
51.5	Var	183.179	179.148													50		Difference	0.794866
51.5	Kurtosis	2.43408	0.732528													50		Adjust:	g/(g-1)
52.6	Skew	1.12293	0.775855													50
52.6		76.8	0.524591													50
52.6	Min	33.9	0.226116													50
52.6	Max	110.7														50
52.6	Sum	4475														50
52.6	Count	832														50
53.8	K at maz(1)	110.7	K=													50
53.8	K at minimum(1)	33.9														50
53.8	confidence(95.0%)	0.920223														50
53.8	CV	0.226833														50
53.8	Quantile	14.9														50
54.9	Half quantile range	7.45														50
54.9	Average absolute deviation	10.04														50
54.9																50
56.1																50
56.1																50
56.1																50
57.3																50
57.3																50
58.5																50
58.5																50
58.5																50
59.7																50
59.7																50
59.7																50
61																50
61																50
61																50
62.3																50
62.3																50
62.3																50
63.6																50
63.6																50
65																50
65																50
66.4																50
66.4																50
67.9																50
67.9																50
69.5																50
69.5																50
69.5																50
71.1																50
71.1																50
72.9																50
72.9																50
74.9																50
74.9																50
77.1																50
79.5																50
82.4																50
85.9																50
90.6																50
98.2																50
110.7																50
																50
																50
																50
																50
																50
																50
																50
																50
																50
																50
																50
																50
																50
																50
																50
																50
																50
																50
																50
																50
																50
																50
																50
																50
																50
																50
																50
																50
																50
																50
																50
																50
																50
																50
																50
																50
																50
																50
																50
																50
																50
																50
																50
																50
																50
																50
																50
																50
																50
																50
																50
																50
																50
																50
																50
																50
																50
																50
																50
																50
																50
																50
																50
																50
																50
																50
																50
																50
																50
																50
																50
																50
																50
																50
																50
																50
																50
																50
																50
																50
																50
																50
																50
																50
																50
																50
																50
																50
																50
																50
																50
																50
																50
																50
																50
																50
																50
																50
																50
																50
																50
																50
																50
																50
																50
																50
																50
																50
																50
																50
																50
																50
																50
																50
																50
																50
																50
																50
																50
																50
																50
																50
																50
																50
																50
																50
																50
																50
																50
																50
																50
																50
																50
																50
																50
																50
																50
																50
																50
																50
																50
																50
																50
																50
																50
																50
																50
																50
																50
																50
																50
																50
																50
																50
																50
																50
																50
																50
																50
																50
																50
																50
																50
																50
																50
																50
																50
																50
																50
																50
																50
																50
																50
																50
																50
																50
																50
																50
																50
																50
																50
																50
																50
																50
																50
																50
																50
																50
																50
																50
																50
																50
																50
																50
																50
																50
																50
																50
																50
																50
																50
																50
																50
																50
																50
																50
																50
																50
																50
																50
																50
																50
																50
																50
																50
																50
																50
																50
																50
																50
																50
																50
																50
																50
																50
																50
																50
																50
																50
																50
																50
																50
																50
																50
																50
																50
																50
																50
																50
																50
																50
																50
																50
																50
																50
																50
																50
																50
																50
																50
																50
																50
																50
																50
																50
																50
																50
																50
																50
																50
																50
																50
																50
																50
																50
																50
																50
																50
																50
																50
																50
																50
																50
																50
																50
																50
																50
																50
																50
																50
																50
																50
																50
																50
																50
																50
																50
																50
																50
																50
																50
																50
																50
																50
																50
																50
																50
																50
																50
																50
																50
																50
																50
																50
																50
																50
																50
																50
																50
																50
																50
																50
																50
																50
																50
																50
																50
																50
																50
																50
																50
																50
																50
																50
																50
																50
																50
																50
																50
																50
																50
																50
																50
																50
																50
																50
																50
																50
																50
																50
																50
																50
																50
																50
																50
																50
																50
																50
																50
																50
																50
																50
																50
																50
																50
																50
																50
																50
																50
																50
																50
																50
																50
																50
																50
																50
																50
																50
																50
																50
																50
																50
																50
																50
																50
																50
																50
																50
																50
																50
																50
																50
																50
																50
																50
																50
																50
																50
																50
																50
																50
																50
																50
																50
																50
																50
																50
																50
																50
																50
																50
																50
																50
																50
																50
																50
																50
																50
																50
																50
																50
																50
																50
																50
																50
																50
																50
																50
																50
																50
																50
																50
																50
																50
																50
																50
																50
																50
																50
																50
																50
																50
																50
																50
																50
																50
																50
																50
																50
																50
																50
																50
																50
																50
																50
																50
																50
																50
																50
																50
																50
																50
																50
																50
																50
																50
																50
																50
																50
																50
																50
																50
																50
																50
																50
																50
																50
																50
																50
																50
																50
																50
																50
																50
																50
																50
																50
																50
																50
																50
																50
																50
																50
																50
																50
																50
																50
																50
																50
																50
																50
																50
																50
																50
																50
																50
																50
																50
																50
																50
																50
																50
																50
																50
																50
																50
																50
																50
																50
																50
																50
																50
																50
																50
																50
																50
																50
																50
																50
																50
																50
																50
																50
																50
																50
																50
																50
																50
																50
																50
																50
																50
																50
																50
																50
																50
																50
																50
																50
																50
																50
																50
																50
																50
																50
																50
																50
																50
																50
																50
																50
																50
																50
																50
																50
																50
																50
																50
																50
																50
																50
																50
																50
																50
																50
																50
																50
																50
																50
																50
																50
																50
																50
																50
																50
																50
																50
																50
																50
																50
																50
																50
																50
																50
																50
																50
																50
																50
																50
																50
																50
																50
																50
																50
																50
																50
																50
																50
																50
																50
																50
																50
																50
																50
																50
																50
																50
																50
																50
																50
																50
																50
																50
																50
																50
																50
																50
																50
																50
																50
																50
																50
																50
																50
																50
																50
																50
																50
																50
																50
																50
																50
																50
																50
																50
																50
																50
																50
																50
																50
																50
																50
																50
																50
																50
																50
																50
																50
																50
																50
																50
																50
																50
																50
																50
																50
																50
																50
																50
																50
																50
																50
																50
																50
																50
																50
																50
																50
																50
																50
																50
																50
																50
																50
																50
																50
																50
																50
																50
																50
																50
																50
																50
																50
																50
																50
																50
																50
																50
																50
																50
																50
																50
																50
																50
																50
																50
																50
																50
																50
																50
																50
																50
																50
																50
																50
																50
																50
																50
																50
																50
																50
																50
																50
																50
																50
																50
																50
																50
																50
																50
																50
																50
																50
																50
																50
																50
																50
																50
																50
																50
																50
																50
																50
																50
																50
																50
																50
																50
																50
																50
																50
																50
																50
																50
																50
																50
																50
																50
																50
																50
																50
																50
																50
																50
																50
																50
																33
																33
															34	34
																33
															31	33
																33
															38	38
																44
															31	33
																33
															33	33
																44
																44
																33
																33
																33
															34	34
															34	34
															37	37
															32	33
																33
																33
																33
																33
															31	33
															35	35
																44
															31	33
															32	33
																33
															42	42
															31	33
															33	33
															32	33
															37	37
															33	33
															33	33
															34	34
																33
															37	37
															35	35
															34	34
															41	41
															33	33
															32	33
																33
																33
																33
																33
																33
																33
																33
																33
															35	35
																33
																33
																33
																33
																33
																33
																33
																33
																33
																33
																33
															38	38
																33
																33
																33
																33
																33
																33
															32	33
															33	33
															33	33
															31	33
															36	36
																44
															35	35
															35	35
															39	39
																33
															33	33
															40	40
															32	33
															38	38
															35	35
															32	33
																33
																33
															33	33
															36	36
																33
																33
																33
																33
																33
																33
																33
															32	33
															32	33
															38	38
																33
																33
															37	37
																33
																33
															33	33
															33	33
															42	42
															35	35
															38	38
																33
																33
																33
																33
																33
															32	33
															34	34
															39	39
															33	33
															39	39
															31	33
															37	37
															35	35
																33
															33	33
															35	35
															35	35
															37	37
																33
																33
																33
															31	33
															36	36
																33
																33
																33
															31	33
																33
																44
																33
															31	33
																33
															31	33
															31	33
															31	33
															33	33
																33
															39	39
															41	41
															31	33
															42	42
																33
															37	37
															37	37
															35	35
															33	33
															31	33
																33
																33
																33
																33
																33
																33
																33
																33
																33
																33
																33
																33
																33
																33
																33
																33
															32	33
															37	37
															41	41
															32	33
															31	33
																33
															32	33
															32	33
															38	38
															35	35
															32	33
															39	39
															32	33
															31	33
															32	33
																33
															38	38
																33
															36	36
															31	33
															31	33
															33	33
																33
															34	34
															42	42
															33	33
															32	33
															35	35
																33
																33
																33
																33
															35	35
																44
															31	33
																33
																33
															31	33
																33
															40	40
																33
																33
															35	35
															39	39
															36	36
															32	33
															32	33
															33	33
															31	33
															32	33
																33
																33
															37	37
															38	38
																33
																33
															32	33
															32	33
																33
															33	33
															32	33
																33
															31	33
																33
															32	33
																33
															40	40
															41	41
																33
															41	41
																33
																33
																33
																33
																33
																33
																33
																33
																33
															31	33
															33	33
															35	35
															33	33
																33
																33
																33
																33
																33
															35	35
															33	33
															31	33
															33	33
															41	41
															35	35
																44
																33
															37	37
															35	35
																33
																33
															33	33
															33	33
																33
															31	33
															31	33
																33
															36	36
															36	36
															37	37
															32	33
																33
															35	35
																33
																33
															34	34
															34	34
															32	33
															37	37
															32	33
															34	34
															32	33
																33
																33
																33
																33
																33
																33
																33
																33
																33
																33
																33
																33
																33
																33
																33
																33
																33
																33
																33
																33
															32	33
																33
															32	33
																33
															31	33
															31	33
																33
																33
															36	36
																33
															35	35
															38	38
															31	33
															40	40
															31	33
															31	33
															31	33
															33	33
																33
																33
																33
															31	33
																33
															38	38
																44
															31	33
																33
																33
															33	33
																33
															31	33
																33
															31	33
																33
																33
																33
																33
																33
																33
															32	33
																33
															31	33
																33
																33
															31	33
																33
																33
																33
																33
																33
															32	33
																33
																33
															32	33
																33
																33
																33
																33
																33
																33
																33
																33
															31	33
																33
																33
															31	33
															31	33
																33
															32	33
															33	33
																33
															39	39
															31	33
																33
																33
																33
																33
																33
																33
																33
															37	37
																33
															31	33
																33
																33
															31	33
															36	36
																33
																33
															32	33
																33
															39	39
															37	37
															36	36
															35	35
																33
															37	37
																33
																33
																33
															32	33
																33
															31	33
															34	34
																33
																33
																33
															31	33
															37	37
																33
																33
															32	33
																33
																33
																33
																33
																33
																33
																33
																33
																33
																33
																33
																44
																33
																33
															31	33
																33
																33
																33
															31	33
															34	34
															32	33
															34	34
																33
															42	42
																33
																33
																33
																33
																33
																33
																33
																33
															32	33
																33
															34	34
															37	37
															32	33
															31	33
																33
															32	33
																33
																33
															31	33
																33
																33
																33
																33
																33
															32	33
																33
																33
															34	34
															34	34
																33
																33
															38	38
																33
																33
																33
															34	34
																33
																33
															38	38
																33
															32	33
															31	31
																30
																30
															31	31
															31	31
															31	31
															31	31
															31	31
																30
																30
																30
																30
																30
																30
																30
																30
																30
																30
																30
																30
																30
																30
																30
																30
																30
																30
																30
																30
																30
																30
																30
															33	33
															36	36
															35	35
															37	37
															35	35
																30
																30
																30
																30
															39	39
															31	31
																30
																30
																30
																30
																30
																30
															34	34
																30
																30
															32	32
																30
																30
																30
																30
																42
																30
																30
																30
																30
																30
															35	35
																30
															34	34
															32	32
																30
																30
																30
																30
																30
																30
															31	31
															33	33
																30
																30
																30
																30
																30
																30
																30
																30
																30
																30
															34	34
																30
																30
																30
																30
																30
																30
															41	41
																30
																30
															33	33
															35	35
															31	31
															40	40
															35	35
																30
																30
																30
															36	36
															31	31
															32	32
																30
																30
																30
																30
															31	31
															34	34
																30
																30
																30
															31	31
																30
															35	35
																30
																30
																30
																30
															33	33
																30
																30
																30
																30
																30
															31	31
															38	38
															32	32
																30
																30
																30
																30
																30
																30
																30
																30
																30
																30
																30
															33	33
																30
															33	33
																30
															33	33
																30
																30
																30
															33	33
																30
															31	31
																30
																30
															36	36
																30
																30
																30
																30
																30
																30
																30
																30
																30
																30
																30
																30
																30
																30
															31	31
															39	39
															34	34
																30
																30
																30
																30
																30
																30
															31	31
																30
																30
																30
																30
															39	39
															39	39
															37	37
																30
																30
															32	32
																30
																30
																30
																30
																30
																30
															31	31
															34	34
																30
															33	33
																30
																30
																30
																30
															35	35
																30
																30
																30
															37	37
															37	37
																30
															37	37
															33	33
																30
															38	38
																30
															33	33
															34	34
															31	31
																30
																30
																30
																30
																30
																30
																30
																30
																30
																30
																30
																30
																30
																30
																30
																30
																30
																30
																30
																30
																30
																30
																30
																30
																30
																30
																30
																30
																30
															32	32
																30
																30
																30
																30
																30
																30
																30
																30
																30
																30
																30
																30
																30
															34	34
																30
																30
																30
																30
																30
																30
																30
																30
																30
																30
																30
																30
																30
															31	31
																30
																30
															34	34
																30
																30
																30
																30
																30
																30
																30
																30
																30
																30
																30
																30
																30
																30
																30
																30
																30
															40	40
																30
																30
															34	34
																30
																30
																30
																30
																30
																30
															35	35
															37	37
															35	35
																30
																30
															34	34
																30
															35	35
															34	34
																30
																30
																30
															38	38
																30
																30
															36	36
															32	32
															37	37
																30
																30
																42
																30
																30
																30
																30
															34	34
																30
																30
																30
																30
																30
																30
																30
																30
																30
																30
																30
																30
															35	35
															33	33
																30
																30
																30
																30
															36	36
																30
																30
															31	31
															35	35
																30
																30
																30
															34	34
															32	32
																30
																30
																30
																30
																30
																30
																30
															38	38
															35	35
																30
																30
																30
																42
															31	31
															33	33
																30
																30
																30
																30
																30
															40	40
																30
																30
																30
																30
																30
																30
																30
																30
																30
																30
																30
																30
																30
															40	40
																30
																30
																30
																30
																30
																30
																30
																30
																30
																30
																30
																42
															36	36
																30
																30
																30
															32	32
																30
																30
																30
															36	36
																30
															31	31
																30
																30
																30
																30
															31	31
																42
																30
																30
																30
																30
																30
																30
																30
																30
															35	35
																30
															37	37
																30
																30
																30
															31	31
																30
																30
															31	31
																30
																30
																30
																30
																42
															39	39
																30
																30
																30
																30
																30
																30
																30
																30
																30
																30
																42
																30
																30
																30
															31	31
																30
															31	31
																30
																30
																30
															41	41
																30
																30
																30
																30
																30
																30
																30
																30
																30
															38	38
															31	31
																30
																30
																30
																30
																30
																30
															32	32
																30
															36	36
															33	33
																30
																30
															34	34
																30
															36	36
																30
																30
															35	35
																30
																30
																30
																30
																30
															36	36
																30
																30
																30
																30
																30
																30
																30
																30
																30
																30
																30
																30
																30
																30
																30
																30
																30
																30
																30
																30
																30
																30
																30
																30
																30
																30
																30
															31	31
																30
																30
															38	38
																30
																30
																30
																30
																30
																30
																30
																30
																30
																30
																30
																30
															31	31
																42
															33	33
																30
																30
																30
																30
																30
															37	37
																30
																30
															31	31
																30
																30
																30
																30
																30
																30
																30
																30
																30
																30
															31	31
															32	32
																30
																30
																30
																30
																30
																30
																30
																30
																30
																30
																30
																30
																30
																30
															32	32
															32	32
																30
																30
																30
																30
																30
																30
																30
																30
																30
																30
																30
																30
																30
																30
																30
																30
																30
																30
																30
																30
																30
																30
															35	35
																30
																30
																30
															32	32
																30
																30
																30
															34	34
																30
																30
																30
																30
																30
															37	37
																30
																30
																30
																30
																30
															34	34
																42
															36	36
																30
																30
															41	41
																30
																30
																30
																30
																42
																30
																30
																30
															41	41
																30
																30
															35	35
																30
																30
																30
																30
																30
																30
																30
																30
																30
																30
																30
																30
																30
																30
																30
																30
																30
																30
																30
															31	31
																30
															34	34
																30
																30
																30
																30
																30
[truncated: 70 more rows]

## Sheet: simulation
1002	Fergusin	Gini	偏態	峰度	YY	YY2	X	0.95006								欄 1	欄 2	欄 3	欄 4	欄 5
1	0.859694	0.506667	0.442434	-0.834828	-16.5586	-8.51085	6.04731	0.140306	0.188142		1				欄 1	1
2	0.867639	0.505	0.158438	-1.65553	-41.8327	-8.54746	-8.97985	0.132361	-4.25519		2				欄 2	-0.98355	1
3	0.859361	0.518333	0.677809	-0.336987	-41.3781	-8.25457	18.5018	0.140639	0.374576		3				欄 3	-0.640392	0.623037	1
4	0.849778	0.52	0.328146	-2.62491	-40.8518	-8.21796	0	0.150222	5.73453		4				欄 4	-0.220304	0.205136	0.75283	1
5	0.879222	0.48	0.755954	0.397052	-42.4688	-9.09662	22.6367	0.120778	-10.7337		5				欄 5	-0.996048	0.991727	0.640718	0.21649	1
6	0.894111	0.45	0.0464178	-2.64294	-43.2865	-9.75562	-14.9072	0.105889	-19.0611		0
7	0.910472	0.415	0.101443	-2.23437	-44.1849	-10.5245	-11.9956	0.0895278	-28.2119
8	0.911389	0.408333	0.335164	-1.16119	-44.2353	-10.6709	0.371306	0.0886111	-28.7246
9	0.888306	0.448333	0.410492	-0.899337	-42.9676	-9.79223	4.35716	0.111694	-15.8141
10	0.821444	0.583333	0.578115	-1.5928	-39.2958	-6.82674	13.2267	0.178556	21.5814
11	0.860778	0.508333	0.104085	-1.79497	-41.4559	-8.47423	-11.8558	0.139222	-0.417766
12	0.87025	0.498333	0.0117173	-2.16476	-41.9761	-8.6939	-16.7433	0.12975	-5.71558
13	0.834639	0.561667	0.138709	-2.28475	-40.0204	-7.30268	-10.0237	0.165361	14.2017
14	0.880361	0.485	0.380423	-1.42048	-42.5313	-8.98679	2.76611	0.119639	-11.3707
15	0.868556	0.493333	0.238452	-1.2151	-41.883	-8.80373	-4.746	0.131444	-4.76788
16	0.889889	0.453333	0.0760727	-1.93918	-43.0546	-9.6824	-13.338	0.110111	-16.6996
17	0.862528	0.511667	0.244938	-2.71726	-41.552	-8.40101	-4.40283	0.137472	-1.39654
18	0.892917	0.448333	0.915672	0.411167	-43.2209	-9.79223	31.0879	0.107083	-18.393
19	0.854306	0.526667	0.0249443	-2.53441	-41.1005	-8.07151	-16.0434	0.145694	3.20215
20	0.89375	0.445	0.454042	-0.743675	-43.2666	-9.86545	6.66153	0.10625	-18.8591
21	0.888167	0.47	0.357965	-0.965712	-42.96	-9.31629	1.57778	0.111833	-15.7364
22	0.796444	0.586667	0.494498	-3.12869	-37.9229	-6.75352	8.80221	0.203556	35.5639
23	0.801528	0.611667	0.720391	-0.948252	-38.2021	-6.20435	20.755	0.198472	32.7208
24	0.925389	0.381667	-0.132576	-1.7106	-45.0041	-11.2567	-24.3784	0.0746111	-36.5548
25	0.916472	0.4	-0.0299752	-2.11215	-44.5144	-10.854	-18.9494	0.0835278	-31.5677
26	0.876472	0.486667	0.0654526	-1.94795	-42.3178	-8.95018	-13.9	0.123528	-9.19567
27	0.853611	0.531667	0.211259	-2.18491	-41.0623	-7.96168	-6.18489	0.146389	3.59055
28	0.911278	0.415	0.103651	-2.3291	-44.2292	-10.5245	-11.8788	0.0887222	-28.6624
29	0.868028	0.501667	0.635409	-1.41507	-41.854	-8.62068	16.2583	0.131972	-4.47269
30	0.881889	0.468333	0.428531	-0.837417	-42.6152	-9.3529	5.31167	0.118111	-12.2252
31	0.888111	0.45	0.332334	-1.1115	-42.957	-9.75562	0.221575	0.111889	-15.7053
32	0.901278	0.435	-0.054066	-2.0843	-43.68	-10.0851	-20.2241	0.0987222	-23.0694
33	0.807083	0.598333	0.596573	-2.22517	-38.5072	-6.49724	14.2033	0.192917	29.6135
34	0.890083	0.451667	-0.115449	-2.44446	-43.0653	-9.71901	-23.4721	0.109917	-16.8084
35	0.866444	0.506667	0.561532	-1.62159	-41.7671	-8.51085	12.3492	0.133556	-3.58713
36	0.886944	0.47	0.442806	-1.55125	-42.8929	-9.31629	6.06704	0.113056	-15.0528
37	0.852083	0.515	0.364309	-2.90254	-40.9784	-8.32779	1.91347	0.147917	4.44504
38	0.8675	0.506667	-0.0390642	-2.56829	-41.8251	-8.51085	-19.4303	0.1325	-4.1775
39	0.808139	0.588333	0.661973	-2.31769	-38.5652	-6.71691	17.6639	0.191861	29.0232
40	0.903556	0.431667	0.224005	-2.15099	-43.8051	-10.1583	-5.51047	0.0964444	-24.3434
41	0.868361	0.503333	0.385139	-1.52076	-41.8723	-8.58407	3.01569	0.131639	-4.65912
42	0.837194	0.548333	0.513805	-2.22226	-40.1608	-7.59557	9.82381	0.162806	12.7724
43	0.869444	0.5	0.592519	-0.535084	-41.9318	-8.65729	13.9888	0.130556	-5.26503
44	0.900944	0.438333	0.439312	-0.97023	-43.6617	-10.0119	5.88213	0.0990556	-22.883
45	0.901722	0.44	0.322567	-1.24884	-43.7044	-9.97529	-0.295238	0.0982778	-23.318
46	0.770333	0.616667	0.552548	-3.23642	-36.489	-6.09452	11.8738	0.229667	50.1678
47	0.855583	0.506667	0.403456	-2.86692	-41.1706	-8.51085	3.98486	0.144417	2.48749
48	0.895806	0.438333	-0.153375	-2.31069	-43.3795	-10.0119	-25.4789	0.104194	-20.0088
49	0.808528	0.596667	0.963608	0.0218266	-38.5865	-6.53385	33.6244	0.191472	28.8057
50	0.874194	0.49	0.132099	-1.9781	-42.1927	-8.87696	-10.3735	0.125806	-7.92171
51	0.876222	0.486667	0.449578	-1.0426	-42.3041	-8.95018	6.42533	0.123778	-9.05584
52	0.870167	0.505	0.460229	-1.07587	-41.9715	-8.54746	6.9889	0.129833	-5.66897
53	0.848361	0.54	0.654954	-1.06631	-40.774	-7.77863	17.2924	0.151639	6.52688
54	0.892167	0.458333	0.532777	-1.26072	-43.1797	-9.57257	10.8277	0.107833	-17.9736
55	0.902611	0.436667	0.446345	-0.657488	-43.7532	-10.0485	6.2543	0.0973889	-23.8151
56	0.864583	0.513333	0.306522	-2.21917	-41.6649	-8.3644	-1.14419	0.135417	-2.54621
57	0.869194	0.496667	0.377863	-1.19677	-41.9181	-8.73051	2.63065	0.130806	-5.12521
58	0.928111	0.376667	0.297757	-0.31242	-45.1536	-11.3665	-1.60801	0.0718889	-38.0773
59	0.860861	0.51	0.505634	-2.152	-41.4605	-8.43762	9.39146	0.139139	-0.464374
60	0.844417	0.546667	0.708257	-0.560114	-40.5574	-7.63218	20.1129	0.155583	8.733
61	0.733806	0.686667	1.13971	0.552989	-34.483	-4.55685	42.9423	0.266194	70.5978
62	0.857444	0.513333	0.847037	-0.0742013	-41.2728	-8.3644	27.4562	0.142556	1.44657
63	0.87075	0.496667	0.455996	-1.96975	-42.0035	-8.73051	6.76493	0.12925	-5.99523
64	0.866139	0.513333	0.383832	-1.48123	-41.7503	-8.3644	2.94653	0.133861	-3.41624
65	0.82025	0.578333	0.850753	-0.556915	-39.2303	-6.93657	27.6528	0.17975	22.2494
66	0.867972	0.508333	0.358731	-1.65986	-41.851	-8.47423	1.61833	0.132028	-4.44162
67	0.805556	0.6	0.925625	-0.172751	-38.4233	-6.46063	31.6146	0.194444	30.468
68	0.873444	0.493333	0.295171	-2.40019	-42.1515	-8.80373	-1.74486	0.126556	-7.50223
69	0.773222	0.643333	0.844015	-1.2028	-36.6476	-5.50874	27.2963	0.226778	48.5521
70	0.879861	0.485	0.314731	-1.597	-42.5039	-8.98679	-0.709849	0.120139	-11.0911
71	0.702167	0.69	1.61778	2.75377	-32.7455	-4.48363	68.2386	0.297833	88.2934
72	0.852722	0.516667	0.450348	-2.46994	-41.0135	-8.29118	6.46611	0.147278	4.08771
73	0.785222	0.631667	0.893004	-0.274741	-37.3066	-5.76502	29.8885	0.214778	41.8405
74	0.903806	0.42	0.549931	-0.552223	-43.8188	-10.4146	11.7353	0.0961944	-24.4832
75	0.836306	0.55	0.417529	-2.5902	-40.112	-7.55896	4.72953	0.163694	13.2695
76	0.890722	0.465	0.374148	-0.93554	-43.1003	-9.42612	2.43411	0.109278	-17.1657
77	0.871222	0.505	0.348002	-1.24288	-42.0295	-8.54746	1.0506	0.128778	-6.25934
78	0.895417	0.448333	0.184873	-1.69513	-43.3581	-9.79223	-7.58104	0.104583	-19.7913
79	0.858556	0.516667	0.368347	-1.06493	-41.3339	-8.29118	2.12715	0.141444	0.825123
80	0.840472	0.553333	0.397129	-2.31526	-40.3408	-7.48574	3.65008	0.159528	10.9391
81	0.859	0.51	0.234004	-1.374	-41.3583	-8.43762	-4.98135	0.141	0.576545
82	0.84875	0.528333	0.775764	-0.016191	-40.7954	-8.0349	23.6849	0.15125	6.30937
83	0.888778	0.465	0.500101	-1.52056	-42.9936	-9.42612	9.09868	0.111222	-16.0782
84	0.888111	0.46	0.124138	-1.87421	-42.957	-9.53596	-10.7948	0.111889	-15.7053
85	0.864583	0.495	0.31961	-1.15321	-41.6649	-8.76712	-0.451677	0.135417	-2.54621
86	0.817444	0.566667	0.419384	-3.00533	-39.0762	-7.19285	4.82769	0.182556	23.8186
87	0.89	0.455	0.326175	-1.24339	-43.0607	-9.64579	-0.104289	0.11	-16.7618
88	0.891722	0.455	0.392941	-1.18794	-43.1553	-9.64579	3.4285	0.108278	-17.725
89	0.885722	0.465	0.63938	-0.877431	-42.8258	-9.42612	16.4684	0.114278	-14.3692
90	0.885889	0.463333	0.17596	-2.27469	-42.8349	-9.46273	-8.05269	0.114111	-14.4624
91	0.854556	0.526667	0.369923	-1.03095	-41.1142	-8.07151	2.21053	0.145444	3.06232
92	0.858194	0.503333	0.62404	-0.287465	-41.314	-8.58407	15.6567	0.141806	1.02709
93	0.852472	0.526667	0.658734	-1.47223	-40.9998	-8.07151	17.4925	0.147528	4.22753
94	0.840361	0.541667	0.578979	-0.327467	-40.3347	-7.74201	13.2724	0.159639	11.0013
95	0.883278	0.456667	0.962433	0.788799	-42.6915	-9.60918	33.5622	0.116722	-13.002
96	0.762694	0.641667	0.635497	-2.77432	-36.0695	-5.54535	16.2629	0.237306	54.4402
97	0.826056	0.576667	0.641538	-1.18995	-39.5491	-6.97318	16.5826	0.173944	19.0024
98	0.907917	0.421667	-0.134668	-2.58854	-44.0446	-10.378	-24.489	0.0920833	-26.7825
99	0.871111	0.485	-0.312427	-2.77787	-42.0234	-8.98679	-33.8948	0.128889	-6.1972
100	0.925194	0.375	0.0789324	-2.70077	-44.9934	-11.4031	-13.1867	0.0748056	-36.446
1	0.800972	0.596667	1.11973	0.88681	-38.1716	-6.53385	41.8852	0.199028	33.0315
2	0.813222	0.596667	0.401974	-1.6928	-38.8443	-6.53385	3.90646	0.186778	26.1801
3	0.8815	0.471667	0.410613	-0.792746	-42.5939	-9.27968	4.36356	0.1185	-12.0077
4	0.849694	0.515	0.375253	-2.84483	-40.8472	-8.32779	2.49257	0.150306	5.78114
5	0.885889	0.466667	0.601357	-0.288209	-42.8349	-9.38951	14.4565	0.114111	-14.4624
6	0.857306	0.528333	0.437304	-1.43376	-41.2652	-8.0349	5.7759	0.142694	1.52425
7	0.88375	0.475	0.390727	-0.76228	-42.7175	-9.20646	3.31135	0.11625	-13.2661
8	0.805833	0.601667	0.608244	-2.10207	-38.4385	-6.42402	14.8209	0.194167	30.3127
9	0.8415	0.551667	0.435597	-1.47009	-40.3972	-7.52235	5.68555	0.1585	10.3643
10	0.802111	0.585	0.537622	-3.0091	-38.2341	-6.79013	11.084	0.197889	32.3945
11	0.783194	0.625	1.10198	0.898138	-37.1953	-5.91146	40.9459	0.216806	42.9746
12	0.930556	0.366667	-0.155846	-1.85184	-45.2879	-11.5862	-25.6096	0.0694444	-39.4445
13	0.829639	0.555	1.04399	0.644551	-39.7459	-7.44913	37.8775	0.170361	16.9982
14	0.863694	0.508333	0.403176	-1.34962	-41.6161	-8.47423	3.97007	0.136306	-2.04906
15	0.791528	0.625	0.658091	-1.38113	-37.6529	-5.91146	17.4585	0.208472	38.3138
16	0.904556	0.431667	0.374637	-1.14446	-43.86	-10.1583	2.45996	0.0954444	-24.9027
17	0.81825	0.586667	0.576114	-0.735195	-39.1204	-6.75352	13.1208	0.18175	23.368
18	0.922556	0.376667	-0.183681	-2.47336	-44.8485	-11.3665	-27.0824	0.0774444	-34.9701
19	0.837333	0.555	0.579773	-1.9058	-40.1684	-7.44913	13.3144	0.162667	12.6947
20	0.864806	0.493333	0.603457	-0.336201	-41.6771	-8.80373	14.5676	0.135194	-2.6705
21	0.848194	0.536667	0.381204	-1.24636	-40.7649	-7.85185	2.80746	0.151806	6.62009
22	0.839083	0.558333	0.406801	-1.74176	-40.2645	-7.3759	4.16186	0.160917	11.7159
23	0.855528	0.528333	0.494183	-1.68755	-41.1676	-8.0349	8.78556	0.144472	2.51856
24	0.897889	0.443333	0.232745	-1.85791	-43.4939	-9.90207	-5.04798	0.102111	-21.174
25	0.885222	0.473333	0.124805	-1.92582	-42.7983	-9.24307	-10.7595	0.114778	-14.0895
26	0.887667	0.456667	0.336083	-1.15582	-42.9325	-9.60918	0.419936	0.112333	-15.4567
27	0.827583	0.56	0.81734	0.158969	-39.633	-7.33929	25.8849	0.172417	18.1479
28	0.829444	0.57	0.608461	-1.64094	-39.7352	-7.11963	14.8324	0.170556	17.107
29	0.880028	0.471667	0.371813	-0.840607	-42.513	-9.27968	2.31054	0.119972	-11.1843
30	0.846806	0.545	0.514583	-1.23835	-40.6886	-7.66879	9.865	0.153194	7.3969
31	0.887139	0.461667	0.161717	-1.75246	-42.9036	-9.49934	-8.8063	0.112861	-15.1615
32	0.904056	0.426667	-0.00536441	-2.57963	-43.8326	-10.2682	-17.6471	0.0959444	-24.623
33	0.844528	0.543333	0.637315	-0.807597	-40.5635	-7.7054	16.3591	0.155472	8.67086
34	0.832139	0.563333	0.824255	-0.500235	-39.8831	-7.26607	26.2507	0.167861	15.6
35	0.864528	0.511667	0.345303	-2.2467	-41.6618	-8.40101	0.907815	0.135472	-2.51514
36	0.872639	0.491667	0.0409967	-1.90869	-42.1073	-8.84035	-15.194	0.127361	-7.05169
37	0.871611	0.501667	0.276652	-2.08027	-42.0508	-8.62068	-2.72475	0.128389	-6.47685
38	0.864306	0.508333	0.498292	-1.18341	-41.6496	-8.47423	9.00296	0.135694	-2.39085
39	0.862694	0.51	0.282802	-2.61154	-41.5612	-8.43762	-2.39931	0.137306	-1.48976
40	0.836306	0.556667	0.546952	-2.07768	-40.112	-7.41251	11.5777	0.163694	13.2695
41	0.855194	0.521667	0.567212	-0.389673	-41.1493	-8.18135	12.6497	0.144806	2.70499
42	0.852806	0.531667	0.573093	-1.25627	-41.0181	-7.96168	12.9609	0.147194	4.0411
43	0.824528	0.578333	0.530254	-1.97129	-39.4652	-6.93657	10.6942	0.175472	19.8569
44	0.847611	0.536667	0.355838	-2.61314	-40.7328	-7.85185	1.46525	0.152389	6.94635
45	0.8595	0.508333	0.570406	-0.388284	-41.3857	-8.47423	12.8188	0.1405	0.296895
46	0.874528	0.491667	-0.0620503	-2.63377	-42.211	-8.84035	-20.6466	0.125472	-8.10814
47	0.875111	0.48	0.655606	-0.0586577	-42.243	-9.09662	17.327	0.124889	-8.4344
48	0.941917	0.328333	-0.292927	-2.89773	-45.9118	-12.4282	-32.863	0.0580833	-45.7987
49	0.829861	0.55	1.132	0.892619	-39.7581	-7.55896	42.5347	0.170139	16.8739
50	0.838778	0.53	0.457874	-3.12617	-40.2477	-7.99829	6.86429	0.161222	11.8868
51	0.839028	0.546667	0.721062	-0.0502778	-40.2615	-7.63218	20.7905	0.160972	11.747
52	0.903333	0.426667	0.681823	0.181069	-43.7929	-10.2682	18.7142	0.0966667	-24.2191
53	0.858583	0.51	0.756046	-0.1483	-41.3354	-8.43762	22.6416	0.141417	0.809587
54	0.83	0.57	0.367828	-1.92044	-39.7657	-7.11963	2.09967	0.17	16.7962
55	0.832861	0.561667	0.582036	-1.80771	-39.9228	-7.30268	13.4341	0.167139	15.196
56	0.911556	0.413333	0.127518	-1.37349	-44.2444	-10.5611	-10.6159	0.0884444	-28.8178
57	0.871111	0.485	0.361422	-1.01345	-42.0234	-8.98679	1.76074	0.128889	-6.1972
58	0.883028	0.473333	0.280632	-2.59608	-42.6778	-9.24307	-2.51416	0.116972	-12.8622
59	0.92425	0.376667	0.24703	-1.31358	-44.9416	-11.3665	-4.29211	0.07575	-35.9178
60	0.868111	0.5	0.710058	-0.592487	-41.8586	-8.65729	20.2082	0.131889	-4.5193
61	0.826556	0.556667	0.453104	-2.9999	-39.5765	-7.41251	6.6119	0.173444	18.7227
62	0.881889	0.473333	-0.12999	-2.62552	-42.6152	-9.24307	-24.2415	0.118111	-12.2252
63	0.833528	0.55	0.550329	-0.531833	-39.9594	-7.55896	11.7564	0.166472	14.8232
64	0.838389	0.555	0.508677	-2.08676	-40.2264	-7.44913	9.55245	0.161611	12.1043
65	0.866722	0.51	0.00863815	-2.31217	-41.7823	-8.43762	-16.9062	0.133278	-3.74249
66	0.906194	0.425	0.101394	-2.48415	-43.95	-10.3048	-11.9982	0.0938056	-25.8193
67	0.872167	0.493333	0.810728	-0.288612	-42.0813	-8.80373	25.535	0.127833	-6.78757
68	0.820139	0.566667	0.780696	-1.55871	-39.2242	-7.19285	23.9459	0.179861	22.3116
69	0.828278	0.556667	0.527031	-0.551382	-39.6711	-7.41251	10.5236	0.171722	17.7595
70	0.848806	0.536667	0.305282	-1.32394	-40.7984	-7.85185	-1.20982	0.151194	6.2783
71	0.865778	0.505	0.500134	-1.88485	-41.7305	-8.54746	9.10042	0.134222	-3.21427
72	0.834472	0.556667	0.723689	-0.0962103	-40.0113	-7.41251	20.9295	0.165528	14.2949
73	0.861472	0.506667	0.00548136	-2.0296	-41.494	-8.51085	-17.0733	0.138528	-0.806169
74	0.8265	0.573333	0.839249	-0.247942	-39.5735	-7.0464	27.0441	0.1735	18.7538
75	0.866333	0.503333	0.557379	-0.809269	-41.761	-8.58407	12.1294	0.133667	-3.52499
76	0.852694	0.525	0.629903	-0.443868	-41.012	-8.10812	15.9669	0.147306	4.10324
77	0.859806	0.508333	0.448048	-2.38187	-41.4025	-8.47423	6.34437	0.140194	0.125998
78	0.872694	0.476667	0.695553	-0.0789674	-42.1103	-9.16984	19.4407	0.127306	-7.08276
79	0.84375	0.538333	0.6867	-0.303598	-40.5208	-7.81524	18.9723	0.15625	9.10587
80	0.873194	0.498333	0.493133	-0.914028	-42.1378	-8.6939	8.73	0.126806	-7.36241
81	0.834917	0.565	0.652315	-0.773873	-40.0357	-7.22946	17.1528	0.165083	14.0464
82	0.891194	0.441667	0.920006	0.570371	-43.1263	-9.93868	31.3173	0.108806	-17.4298
83	0.840639	0.551667	0.552846	-0.922388	-40.3499	-7.52235	11.8896	0.159361	10.8459
84	0.851444	0.533333	0.679518	-0.205677	-40.9433	-7.92507	18.5922	0.148556	4.80237
85	0.869861	0.503333	0.209701	-2.31146	-41.9547	-8.58407	-6.26731	0.130139	-5.49807
86	0.880861	0.473333	0.194997	-1.7118	-42.5588	-9.24307	-7.04536	0.119139	-11.6504
87	0.868389	0.498333	0.432679	-0.610959	-41.8739	-8.6939	5.53117	0.131611	-4.67466
88	0.872083	0.491667	0.638554	-0.396228	-42.0768	-8.84035	16.4247	0.127917	-6.74096
89	0.85425	0.508333	1.1897	1.619	-41.0974	-8.47423	45.5878	0.14575	3.23322
90	0.907111	0.426667	-0.0115185	-2.11466	-44.0004	-10.2682	-17.9728	0.0928889	-26.332
91	0.841722	0.528333	0.374832	-2.90144	-40.4094	-8.0349	2.47027	0.158278	10.24
92	0.837056	0.551667	0.696789	-1.18879	-40.1532	-7.52235	19.5061	0.162944	12.8501
93	0.893694	0.455	0.187537	-1.44835	-43.2636	-9.64579	-7.44008	0.106306	-18.8281
94	0.812361	0.583333	0.564159	-2.56663	-38.797	-6.82674	12.4882	0.187639	26.6617
95	0.873194	0.495	0.0770306	-2.40228	-42.1378	-8.76712	-13.2874	0.126806	-7.36241
96	0.853	0.531667	0.713347	-0.499012	-41.0288	-7.96168	20.3822	0.147	3.93235
97	0.886472	0.455	0.614847	-0.356397	-42.8669	-9.64579	15.1703	0.113528	-14.7887
98	0.822111	0.571667	0.959122	0.502777	-39.3325	-7.08302	33.387	0.177889	21.2085
99	0.82025	0.561667	0.956681	0.737213	-39.2303	-7.30268	33.2578	0.17975	22.2494
100	0.823639	0.573333	0.880689	0.0386051	-39.4164	-7.0464	29.2369	0.176361	20.354
1	0.859694	0.506667	0.442434	-0.834828	-41.6634	-8.51085	6.04731	0.135444	-2.53068
2	0.867639	0.505	0.158438	-1.65553	-44.9429	-8.54746	-8.97985	0.0757264	-35.931
3	0.859361	0.518333	0.677809	-0.336987			18.5018	0.217055	43.114
4	0.849778	0.52	0.328146	-2.62491	-41.2907	-8.47936	6.36422	0.139969
5	0.879222	0.48	0.755954	0.397052	2.63544	1.31806	15.9981	0.035759
6	0.894111	0.45	0.0464178	-2.64294	-16.5586	-4.48363
7	0.910472	0.415	0.101443	-2.23437	-45.9118	-12.4282
8	0.911389	0.408333	0.335164	-1.16119
9	0.888306	0.448333	0.410492	-0.899337
10	0.821444	0.583333	0.578115	-1.5928
11	0.860778	0.508333	0.104085	-1.79497
12	0.87025	0.498333	0.0117173	-2.16476
13	0.834639	0.561667	0.138709	-2.28475
14	0.880361	0.485	0.380423	-1.42048
15	0.868556	0.493333	0.238452	-1.2151
16	0.889889	0.453333	0.0760727	-1.93918
17	0.862528	0.511667	0.244938	-2.71726
18	0.892917	0.448333	0.915672	0.411167
19	0.854306	0.526667	0.0249443	-2.53441
20	0.89375	0.445	0.454042	-0.743675
21	0.888167	0.47	0.357965	-0.965712
22	0.796444	0.586667	0.494498	-3.12869
23	0.801528	0.611667	0.720391	-0.948252
24	0.925389	0.381667	-0.132576	-1.7106
25	0.916472	0.4	-0.0299752	-2.11215
26	0.876472	0.486667	0.0654526	-1.94795
27	0.853611	0.531667	0.211259	-2.18491
28	0.911278	0.415	0.103651	-2.3291
29	0.868028	0.501667	0.635409	-1.41507
30	0.881889	0.468333	0.428531	-0.837417
31	0.888111	0.45	0.332334	-1.1115
32	0.901278	0.435	-0.054066	-2.0843
33	0.807083	0.598333	0.596573	-2.22517
34	0.890083	0.451667	-0.115449	-2.44446
35	0.866444	0.506667	0.561532	-1.62159
36	0.886944	0.47	0.442806	-1.55125
37	0.852083	0.515	0.364309	-2.90254
38	0.8675	0.506667	-0.0390642	-2.56829
39	0.808139	0.588333	0.661973	-2.31769
40	0.903556	0.431667	0.224005	-2.15099
41	0.868361	0.503333	0.385139	-1.52076
42	0.837194	0.548333	0.513805	-2.22226
43	0.869444	0.5	0.592519	-0.535084
44	0.900944	0.438333	0.439312	-0.97023
45	0.901722	0.44	0.322567	-1.24884
46	0.770333	0.616667	0.552548	-3.23642
47	0.855583	0.506667	0.403456	-2.86692
48	0.895806	0.438333	-0.153375	-2.31069
49	0.808528	0.596667	0.963608	0.0218266
50	0.874194	0.49	0.132099	-1.9781
51	0.876222	0.486667	0.449578	-1.0426
52	0.870167	0.505	0.460229	-1.07587
53	0.848361	0.54	0.654954	-1.06631
54	0.892167	0.458333	0.532777	-1.26072
55	0.902611	0.436667	0.446345	-0.657488
56	0.864583	0.513333	0.306522	-2.21917
57	0.869194	0.496667	0.377863	-1.19677
58	0.928111	0.376667	0.297757	-0.31242
59	0.860861	0.51	0.505634	-2.152
60	0.844417	0.546667	0.708257	-0.560114
61	0.733806	0.686667	1.13971	0.552989
62	0.857444	0.513333	0.847037	-0.0742013
63	0.87075	0.496667	0.455996	-1.96975
64	0.866139	0.513333	0.383832	-1.48123
65	0.82025	0.578333	0.850753	-0.556915
66	0.867972	0.508333	0.358731	-1.65986
67	0.805556	0.6	0.925625	-0.172751
68	0.873444	0.493333	0.295171	-2.40019
69	0.773222	0.643333	0.844015	-1.2028
70	0.879861	0.485	0.314731	-1.597
71	0.702167	0.69	1.61778	2.75377
72	0.852722	0.516667	0.450348	-2.46994
73	0.785222	0.631667	0.893004	-0.274741
74	0.903806	0.42	0.549931	-0.552223
75	0.836306	0.55	0.417529	-2.5902
76	0.890722	0.465	0.374148	-0.93554
77	0.871222	0.505	0.348002	-1.24288
78	0.895417	0.448333	0.184873	-1.69513
79	0.858556	0.516667	0.368347	-1.06493
80	0.840472	0.553333	0.397129	-2.31526
81	0.859	0.51	0.234004	-1.374
82	0.84875	0.528333	0.775764	-0.016191
83	0.888778	0.465	0.500101	-1.52056
84	0.888111	0.46	0.124138	-1.87421
85	0.864583	0.495	0.31961	-1.15321
86	0.817444	0.566667	0.419384	-3.00533
87	0.89	0.455	0.326175	-1.24339
88	0.891722	0.455	0.392941	-1.18794
89	0.885722	0.465	0.63938	-0.877431
90	0.885889	0.463333	0.17596	-2.27469
91	0.854556	0.526667	0.369923	-1.03095
92	0.858194	0.503333	0.62404	-0.287465
93	0.852472	0.526667	0.658734	-1.47223
94	0.840361	0.541667	0.578979	-0.327467
95	0.883278	0.456667	0.962433	0.788799
96	0.762694	0.641667	0.635497	-2.77432
97	0.826056	0.576667	0.641538	-1.18995
98	0.907917	0.421667	-0.134668	-2.58854
99	0.871111	0.485	-0.312427	-2.77787
100	0.925194	0.375	0.0789324	-2.70077
1	0.859694	0.506667	0.442434	-0.834828	0.837573
2	0.867639	0.505	0.158438	-1.65553	0.813514
3	0.859361	0.518333	0.677809	-0.336987	0.838567
4	0.849778	0.52	0.328146	-2.62491	0.866667
5	0.879222	0.48	0.755954	0.397052	0.777103
6	0.894111	0.45	0.0464178	-2.64294	0.727629
7	0.910472	0.415	0.101443	-2.23437	0.669058
8	0.911389	0.408333	0.335164	-1.16119	0.665624
9	0.888306	0.448333	0.410492	-0.899337	0.74731
10	0.821444	0.583333	0.578115	-1.5928	0.944869
11	0.860778	0.508333	0.104085	-1.79497	0.834333
12	0.87025	0.498333	0.0117173	-2.16476	0.80545
13	0.834639	0.561667	0.138709	-2.28475	0.909288
14	0.880361	0.485	0.380423	-1.42048	0.77343
15	0.868556	0.493333	0.238452	-1.2151	0.810692
16	0.889889	0.453333	0.0760727	-1.93918	0.741994
17	0.862528	0.511667	0.244938	-2.71726	0.829072
18	0.892917	0.448333	0.915672	0.411167	0.731722
19	0.854306	0.526667	0.0249443	-2.53441	0.853506
20	0.89375	0.445	0.454042	-0.743675	0.728869
21	0.888167	0.47	0.357965	-0.965712	0.747774
22	0.796444	0.586667	0.494498	-3.12869	1.00885
23	0.801528	0.611667	0.720391	-0.948252	0.996173
24	0.925389	0.381667	-0.132576	-1.7106	0.610783
25	0.916472	0.4	-0.0299752	-2.11215	0.64625
26	0.876472	0.486667	0.0654526	-1.94795	0.7859
27	0.853611	0.531667	0.211259	-2.18491	0.855538
28	0.911278	0.415	0.103651	-2.3291	0.666041
29	0.868028	0.501667	0.635409	-1.41507	0.812318
30	0.881889	0.468333	0.428531	-0.837417	0.768476
31	0.888111	0.45	0.332334	-1.1115	0.74796
32	0.901278	0.435	-0.054066	-2.0843	0.702575
33	0.807083	0.598333	0.596573	-2.22517	0.982132
34	0.890083	0.451667	-0.115449	-2.44446	0.741339
35	0.866444	0.506667	0.561532	-1.62159	0.817177
36	0.886944	0.47	0.442806	-1.55125	0.75185
37	0.852083	0.515	0.364309	-2.90254	0.85999
38	0.8675	0.506667	-0.0390642	-2.56829	0.813941
39	0.808139	0.588333	0.661973	-2.31769	0.979441
40	0.903556	0.431667	0.224005	-2.15099	0.694422
41	0.868361	0.503333	0.385139	-1.52076	0.811292
42	0.837194	0.548333	0.513805	-2.22226	0.902235
43	0.869444	0.5	0.592519	-0.535084	0.807947
44	0.900944	0.438333	0.439312	-0.97023	0.70376
45	0.901722	0.44	0.322567	-1.24884	0.700991
46	0.770333	0.616667	0.552548	-3.23642	1.0716
47	0.855583	0.506667	0.403456	-2.86692	0.849755
48	0.895806	0.438333	-0.153375	-2.31069	0.721784
49	0.808528	0.596667	0.963608	0.0218266	0.978448
50	0.874194	0.49	0.132099	-1.9781	0.793113
51	0.876222	0.486667	0.449578	-1.0426	0.786695
52	0.870167	0.505	0.460229	-1.07587	0.805709
53	0.848361	0.54	0.654954	-1.06631	0.870744
54	0.892167	0.458333	0.532777	-1.26072	0.73428
55	0.902611	0.436667	0.446345	-0.657488	0.697814
56	0.864583	0.513333	0.306522	-2.21917	0.822851
57	0.869194	0.496667	0.377863	-1.19677	0.80872
58	0.928111	0.376667	0.297757	-0.31242	0.599537
59	0.860861	0.51	0.505634	-2.152	0.834083
60	0.844417	0.546667	0.708257	-0.560114	0.881996
61	0.733806	0.686667	1.13971	0.552989	1.15368
62	0.857444	0.513333	0.847037	-0.0742013	0.844262
63	0.87075	0.496667	0.455996	-1.96975	0.803897
64	0.866139	0.513333	0.383832	-1.48123	0.818111
65	0.82025	0.578333	0.850753	-0.556915	0.948024
66	0.867972	0.508333	0.358731	-1.65986	0.812489
67	0.805556	0.6	0.925625	-0.172751	0.986013
68	0.873444	0.493333	0.295171	-2.40019	0.795473
69	0.773222	0.643333	0.844015	-1.2028	1.06484
70	0.879861	0.485	0.314731	-1.597	0.775045
71	0.702167	0.69	1.61778	2.75377	1.22031
72	0.852722	0.516667	0.450348	-2.46994	0.858131
73	0.785222	0.631667	0.893004	-0.274741	1.03629
74	0.903806	0.42	0.549931	-0.552223	0.693522
75	0.836306	0.55	0.417529	-2.5902	0.904695
76	0.890722	0.465	0.374148	-0.93554	0.739181
77	0.871222	0.505	0.348002	-1.24288	0.802427
78	0.895417	0.448333	0.184873	-1.69513	0.72313
79	0.858556	0.516667	0.368347	-1.06493	0.840965
80	0.840472	0.553333	0.397129	-2.31526	0.893106
81	0.859	0.51	0.234004	-1.374	0.839643
82	0.84875	0.528333	0.775764	-0.016191	0.869626
83	0.888778	0.465	0.500101	-1.52056	0.745729
84	0.888111	0.46	0.124138	-1.87421	0.74796
85	0.864583	0.495	0.31961	-1.15321	0.822851
86	0.817444	0.566667	0.419384	-3.00533	0.955394
87	0.89	0.455	0.326175	-1.24339	0.74162
88	0.891722	0.455	0.392941	-1.18794	0.735791
89	0.885722	0.465	0.63938	-0.877431	0.755903
90	0.885889	0.463333	0.17596	-2.27469	0.755351
91	0.854556	0.526667	0.369923	-1.03095	0.852773
92	0.858194	0.503333	0.62404	-0.287465	0.842038
93	0.852472	0.526667	0.658734	-1.47223	0.858859
94	0.840361	0.541667	0.578979	-0.327467	0.893417
95	0.883278	0.456667	0.962433	0.788799	0.763944
96	0.762694	0.641667	0.635497	-2.77432	1.08928
97	0.826056	0.576667	0.641538	-1.18995	0.932589
98	0.907917	0.421667	-0.134668	-2.58854	0.67854
99	0.871111	0.485	-0.312427	-2.77787	0.802773
100	0.925194	0.375	0.0789324	-2.70077	0.611578
1	0.859694	0.506667	0.442434	-0.834828	0.837573
1	0.867639	0.505	0.158438	-1.65553	0.813514
1	0.859361	0.518333	0.677809	-0.336987	0.838567
1	0.849778	0.52	0.328146	-2.62491	0.866667
1	0.879222	0.48	0.755954	0.397052	0.777103
1	0.894111	0.45	0.0464178	-2.64294	0.727629
2	0.910472	0.415	0.101443	-2.23437	0.669058
2	0.911389	0.408333	0.335164	-1.16119	0.665624
2	0.888306	0.448333	0.410492	-0.899337	0.74731
2	0.821444	0.583333	0.578115	-1.5928	0.944869
2	0.860778	0.508333	0.104085	-1.79497	0.834333
2	0.87025	0.498333	0.0117173	-2.16476	0.80545
3	0.834639	0.561667	0.138709	-2.28475	0.909288
3	0.880361	0.485	0.380423	-1.42048	0.77343
3	0.868556	0.493333	0.238452	-1.2151	0.810692
3	0.889889	0.453333	0.0760727	-1.93918	0.741994
3	0.862528	0.511667	0.244938	-2.71726	0.829072
3	0.892917	0.448333	0.915672	0.411167	0.731722
4	0.854306	0.526667	0.0249443	-2.53441	0.853506
4	0.89375	0.445	0.454042	-0.743675	0.728869
4	0.888167	0.47	0.357965	-0.965712	0.747774
4	0.796444	0.586667	0.494498	-3.12869	1.00885
4	0.801528	0.611667	0.720391	-0.948252	0.996173
4	0.925389	0.381667	-0.132576	-1.7106	0.610783
5	0.916472	0.4	-0.0299752	-2.11215	0.64625
5	0.876472	0.486667	0.0654526	-1.94795	0.7859
5	0.853611	0.531667	0.211259	-2.18491	0.855538
5	0.911278	0.415	0.103651	-2.3291	0.666041
5	0.868028	0.501667	0.635409	-1.41507	0.812318
5	0.881889	0.468333	0.428531	-0.837417	0.768476
6	0.888111	0.45	0.332334	-1.1115	0.74796
6	0.901278	0.435	-0.054066	-2.0843	0.702575
6	0.807083	0.598333	0.596573	-2.22517	0.982132
6	0.890083	0.451667	-0.115449	-2.44446	0.741339
6	0.866444	0.506667	0.561532	-1.62159	0.817177
6	0.886944	0.47	0.442806	-1.55125	0.75185
7	0.852083	0.515	0.364309	-2.90254	0.85999
7	0.8675	0.506667	-0.0390642	-2.56829	0.813941
7	0.808139	0.588333	0.661973	-2.31769	0.979441
7	0.903556	0.431667	0.224005	-2.15099	0.694422
7	0.868361	0.503333	0.385139	-1.52076	0.811292
7	0.837194	0.548333	0.513805	-2.22226	0.902235
8	0.869444	0.5	0.592519	-0.535084	0.807947
8	0.900944	0.438333	0.439312	-0.97023	0.70376
8	0.901722	0.44	0.322567	-1.24884	0.700991
8	0.770333	0.616667	0.552548	-3.23642	1.0716
8	0.855583	0.506667	0.403456	-2.86692	0.849755
8	0.895806	0.438333	-0.153375	-2.31069	0.721784
9	0.808528	0.596667	0.963608	0.0218266	0.978448
9	0.874194	0.49	0.132099	-1.9781	0.793113
9	0.876222	0.486667	0.449578	-1.0426	0.786695
9	0.870167	0.505	0.460229	-1.07587	0.805709
9	0.848361	0.54	0.654954	-1.06631	0.870744
9	0.892167	0.458333	0.532777	-1.26072	0.73428
10	0.902611	0.436667	0.446345	-0.657488	0.697814
10	0.864583	0.513333	0.306522	-2.21917	0.822851
10	0.869194	0.496667	0.377863	-1.19677	0.80872
10	0.928111	0.376667	0.297757	-0.31242	0.599537
10	0.860861	0.51	0.505634	-2.152	0.834083
10	0.844417	0.546667	0.708257	-0.560114	0.881996
11	0.733806	0.686667	1.13971	0.552989	1.15368
11	0.857444	0.513333	0.847037	-0.0742013	0.844262
11	0.87075	0.496667	0.455996	-1.96975	0.803897
11	0.866139	0.513333	0.383832	-1.48123	0.818111
11	0.82025	0.578333	0.850753	-0.556915	0.948024
11	0.867972	0.508333	0.358731	-1.65986	0.812489
12	0.805556	0.6	0.925625	-0.172751	0.986013
12	0.873444	0.493333	0.295171	-2.40019	0.795473
12	0.773222	0.643333	0.844015	-1.2028	1.06484
12	0.879861	0.485	0.314731	-1.597	0.775045
12	0.702167	0.69	1.61778	2.75377	1.22031
12	0.852722	0.516667	0.450348	-2.46994	0.858131
13	0.785222	0.631667	0.893004	-0.274741	1.03629
13	0.903806	0.42	0.549931	-0.552223	0.693522
13	0.836306	0.55	0.417529	-2.5902	0.904695
13	0.890722	0.465	0.374148	-0.93554	0.739181
13	0.871222	0.505	0.348002	-1.24288	0.802427
13	0.895417	0.448333	0.184873	-1.69513	0.72313
14	0.858556	0.516667	0.368347	-1.06493	0.840965
14	0.840472	0.553333	0.397129	-2.31526	0.893106
14	0.859	0.51	0.234004	-1.374	0.839643
14	0.84875	0.528333	0.775764	-0.016191	0.869626
14	0.888778	0.465	0.500101	-1.52056	0.745729
14	0.888111	0.46	0.124138	-1.87421	0.74796
15	0.864583	0.495	0.31961	-1.15321	0.822851
15	0.817444	0.566667	0.419384	-3.00533	0.955394
15	0.89	0.455	0.326175	-1.24339	0.74162
15	0.891722	0.455	0.392941	-1.18794	0.735791
15	0.885722	0.465	0.63938	-0.877431	0.755903
15	0.885889	0.463333	0.17596	-2.27469	0.755351
16	0.854556	0.526667	0.369923	-1.03095	0.852773
16	0.858194	0.503333	0.62404	-0.287465	0.842038
16	0.852472	0.526667	0.658734	-1.47223	0.858859
16	0.840361	0.541667	0.578979	-0.327467	0.893417
16	0.883278	0.456667	0.962433	0.788799	0.763944
16	0.762694	0.641667	0.635497	-2.77432	1.08928
17	0.826056	0.576667	0.641538	-1.18995	0.932589
17	0.907917	0.421667	-0.134668	-2.58854	0.67854
17	0.871111	0.485	-0.312427	-2.77787	0.802773
17	0.925194	0.375	0.0789324	-2.70077	0.611578
17	0.886806	0.461667	0.178998	-1.51874	0.752311
17	0.800972	0.596667	1.11973	0.88681	0.997566
18	0.813222	0.596667	0.401974	-1.6928	0.966379
18	0.8815	0.471667	0.410613	-0.792746	0.76974
18	0.849694	0.515	0.375253	-2.84483	0.866907
18	0.885889	0.466667	0.601357	-0.288209	0.755351
18	0.857306	0.528333	0.437304	-1.43376	0.844673
18	0.88375	0.475	0.390727	-0.76228	0.762398
19	0.805833	0.601667	0.608244	-2.10207	0.985309
19	0.8415	0.551667	0.435597	-1.47009	0.890225
19	0.802111	0.585	0.537622	-3.0091	0.994708
19	0.783194	0.625	1.10198	0.898138	1.04117
19	0.930556	0.366667	-0.155846	-1.85184	0.589256
19	0.829639	0.555	1.04399	0.644551	0.922933
20	0.863694	0.508333	0.403176	-1.34962	0.825547
20	0.791528	0.625	0.658091	-1.38113	1.02096
20	0.904556	0.431667	0.374637	-1.14446	0.690813
20	0.81825	0.586667	0.576114	-0.735195	0.953284
20	0.922556	0.376667	-0.183681	-2.47336	0.622272
20	0.837333	0.555	0.579773	-1.9058	0.90185
21	0.864806	0.493333	0.603457	-0.336201	0.822175
21	0.848194	0.536667	0.381204	-1.24636	0.871222
21	0.839083	0.558333	0.406801	-1.74176	0.896986
21	0.855528	0.528333	0.494183	-1.68755	0.849918
21	0.897889	0.443333	0.232745	-1.85791	0.714532
21	0.885222	0.473333	0.124805	-1.92582	0.757555
22	0.887667	0.456667	0.336083	-1.15582	0.749444
22	0.827583	0.56	0.81734	0.158969	0.928484
22	0.829444	0.57	0.608461	-1.64094	0.92346
22	0.880028	0.471667	0.371813	-0.840607	0.774507
22	0.846806	0.545	0.514583	-1.23835	0.875198
22	0.887139	0.461667	0.161717	-1.75246	0.751203
23	0.904056	0.426667	-0.00536441	-2.57963	0.69262
23	0.844528	0.543333	0.637315	-0.807597	0.881681
23	0.832139	0.563333	0.824255	-0.500235	0.916136
23	0.864528	0.511667	0.345303	-2.2467	0.82302
23	0.872639	0.491667	0.0409967	-1.90869	0.798001
23	0.871611	0.501667	0.276652	-2.08027	0.801214
24	0.864306	0.508333	0.498292	-1.18341	0.823694
24	0.862694	0.51	0.282802	-2.61154	0.82857
24	0.836306	0.556667	0.546952	-2.07768	0.904695
24	0.855194	0.521667	0.567212	-0.389673	0.850898
24	0.852806	0.531667	0.573093	-1.25627	0.857888
24	0.824528	0.578333	0.530254	-1.97129	0.936676
25	0.847611	0.536667	0.355838	-2.61314	0.872894
25	0.8595	0.508333	0.570406	-0.388284	0.838153
25	0.874528	0.491667	-0.0620503	-2.63377	0.792061
25	0.875111	0.48	0.655606	-0.0586577	0.790218
25	0.941917	0.328333	-0.292927	-2.89773	0.538903
25	0.829861	0.55	1.132	0.892619	0.922331
26	0.838778	0.53	0.457874	-3.12617	0.897837
26	0.839028	0.546667	0.721062	-0.0502778	0.897141
26	0.903333	0.426667	0.681823	0.181069	0.695222
26	0.858583	0.51	0.756046	-0.1483	0.840882
26	0.83	0.57	0.367828	-1.92044	0.921954
26	0.832861	0.561667	0.582036	-1.80771	0.914163
27	0.911556	0.413333	0.127518	-1.37349	0.664998
27	0.871111	0.485	0.361422	-1.01345	0.802773
27	0.883028	0.473333	0.280632	-2.59608	0.764762
27	0.92425	0.376667	0.24703	-1.31358	0.615427
27	0.868111	0.5	0.710058	-0.592487	0.812062
27	0.826556	0.556667	0.453104	-2.9999	0.931248
28	0.881889	0.473333	-0.12999	-2.62552	0.768476
28	0.833528	0.55	0.550329	-0.531833	0.912338
28	0.838389	0.555	0.508677	-2.08676	0.898919
28	0.866722	0.51	0.00863815	-2.31217	0.816326
28	0.906194	0.425	0.101394	-2.48415	0.684856
28	0.872167	0.493333	0.810728	-0.288612	0.799479
29	0.820139	0.566667	0.780696	-1.55871	0.948317
29	0.828278	0.556667	0.527031	-0.551382	0.926613
29	0.848806	0.536667	0.305282	-1.32394	0.869467
29	0.865778	0.505	0.500134	-1.88485	0.819214
29	0.834472	0.556667	0.723689	-0.0962103	0.909747
29	0.861472	0.506667	0.00548136	-2.0296	0.832249
30	0.8265	0.573333	0.839249	-0.247942	0.931397
30	0.866333	0.503333	0.557379	-0.809269	0.817517
30	0.852694	0.525	0.629903	-0.443868	0.858212
30	0.859806	0.508333	0.448048	-2.38187	0.837241
30	0.872694	0.476667	0.695553	-0.0789674	0.797827
30	0.84375	0.538333	0.6867	-0.303598	0.883883
31	0.873194	0.498333	0.493133	-0.914028	0.796259
31	0.834917	0.565	0.652315	-0.773873	0.908524
31	0.891194	0.441667	0.920006	0.570371	0.737582
31	0.840639	0.551667	0.552846	-0.922388	0.89264
31	0.851444	0.533333	0.679518	-0.205677	0.861846
31	0.869861	0.503333	0.209701	-2.31146	0.806656
32	0.880861	0.473333	0.194997	-1.7118	0.771812
32	0.868389	0.498333	0.432679	-0.610959	0.811206
32	0.872083	0.491667	0.638554	-0.396228	0.79974
32	0.85425	0.508333	1.1897	1.619	0.853669
32	0.907111	0.426667	-0.0115185	-2.11466	0.681502
32	0.841722	0.528333	0.374832	-2.90144	0.8896
33	0.837056	0.551667	0.696789	-1.18879	0.90262
33	0.893694	0.455	0.187537	-1.44835	0.72906
33	0.812361	0.583333	0.564159	-2.56663	0.968604
33	0.873194	0.495	0.0770306	-2.40228	0.796259
33	0.853	0.531667	0.713347	-0.499012	0.857321
33	0.886472	0.455	0.614847	-0.356397	0.753418
34	0.822111	0.571667	0.959122	0.502777	0.943104
34	0.82025	0.561667	0.956681	0.737213	0.948024
34	0.823639	0.573333	0.880689	0.0386051	0.939045
34	0.894944	0.438333	0.199012	-2.49215	0.72476
34	0.806944	0.58	0.980482	-0.916565	0.982486
34	0.883306	0.48	0.226918	-1.88208	0.763854
35	0.836611	0.55	0.476446	-0.78235	0.90385
35	0.894333	0.44	0.111604	-1.71222	0.726865
35	0.89575	0.435	-0.340951	-2.91186	0.721976
35	0.835556	0.558333	0.328875	-2.59268	0.906765
35	0.849694	0.535	0.258643	-1.69234	0.866907
35	0.839389	0.548333	0.531094	-0.676232	0.896134
36	0.847417	0.53	0.579459	-0.459541	0.873451
36	0.846528	0.533333	0.516545	-0.743597	0.875992
36	0.928306	0.37	0.223903	-1.4968	0.598725
36	0.872139	0.5	0.173962	-2.33432	0.799566
36	0.855194	0.503333	1.04165	1.03301	0.850898
36	0.871083	0.495	0.323978	-1.22859	0.802859
37	0.856444	0.51	0.93504	0.47661	0.847218
37	0.8505	0.535	0.558364	-1.11616	0.864581
37	0.81325	0.59	0.888801	-0.488344	0.966307
37	0.894472	0.453333	0.169502	-1.66635	0.726388
37	0.909194	0.41	0.437644	-0.868501	0.673816
37	0.872361	0.495	0.221681	-2.59284	0.798871
38	0.860194	0.518333	0.351475	-2.17172	0.836079
38	0.907111	0.423333	-0.0447576	-2.64742	0.681502
38	0.831194	0.558333	0.743686	-0.0940046	0.91871
38	0.862139	0.513333	0.142357	-2.71711	0.830244
38	0.86475	0.513333	0.338246	-2.02168	0.822344
38	0.813694	0.575	1.08071	1.02653	0.965157
39	0.822306	0.568333	0.852774	0.374662	0.942588
39	0.770889	0.641667	1.12799	0.930039	1.07031
39	0.894361	0.45	0.143366	-1.69623	0.72677
39	0.808528	0.576667	0.519168	-3.0861	0.978448
39	0.905472	0.426667	-0.0154946	-2.58446	0.687487
39	0.922556	0.388333	0.4336	-1.4153	0.622272
40	0.868444	0.506667	0.133296	-1.42221	0.811035
40	0.835139	0.541667	0.472692	-2.92263	0.907913
40	0.876389	0.486667	0.306804	-1.37425	0.786165
40	0.831139	0.568333	0.432335	-2.25621	0.918861
40	0.849889	0.536667	0.352433	-1.58974	0.866346
40	0.859222	0.511667	0.363068	-2.14219	0.838981
41	0.907472	0.423333	-0.122444	-1.87141	0.680176
41	0.862472	0.515	0.519599	-1.32228	0.82924
41	0.870861	0.495	0.561473	-0.259823	0.803551
41	0.823944	0.565	0.668039	-0.194042	0.938231
41	0.873056	0.498333	0.346069	-1.80394	0.796695
41	0.869417	0.49	0.0835404	-1.72595	0.808033
42	0.868528	0.503333	0.56744	-1.39089	0.810778
42	0.919917	0.391667	0.264711	-2.27979	0.632785
42	0.842306	0.541667	0.656226	-0.364015	0.88796
42	0.788361	0.606667	1.33495	1.68293	1.02869
42	0.799722	0.6	0.830445	0.303416	1.00069
42	0.790167	0.623333	0.701478	-1.7449	1.02429
43	0.895361	0.441667	-0.309661	-2.88449	0.723322
43	0.88625	0.468333	0.0298172	-2.61296	0.754155
43	0.844	0.54	0.398931	-2.64801	0.883176
43	0.905	0.421667	-0.0931594	-2.05331	0.689202
43	0.828361	0.553333	0.407528	-2.94416	0.926388
43	0.844444	0.538333	0.39256	-2.75704	0.881917
44	0.784028	0.62	0.687697	-2.33614	1.03916
44	0.855583	0.523333	0.724123	-0.72527	0.849755
44	0.868472	0.506667	0.162875	-2.3173	0.810949
44	0.850417	0.528333	0.368973	-1.08288	0.864822
44	0.8625	0.51	0.438968	-1.21583	0.829156
44	0.810028	0.58	1.084	1.07042	0.974608
45	0.841083	0.551667	0.608046	-1.49204	0.891394
45	0.897778	0.44	-0.0266068	-2.66633	0.71492
45	0.814833	0.593333	0.552434	-1.4306	0.962202
45	0.872722	0.475	1.03181	1.09767	0.79774
45	0.877722	0.49	0.0801863	-2.25611	0.781914
45	0.874861	0.478333	-0.271503	-2.607	0.791008
46	0.917139	0.4	0.465742	-1.044	0.643666
46	0.856806	0.521667	0.734865	-0.948175	0.846151
46	0.903361	0.436667	-0.0131289	-2.01771	0.695122
46	0.908528	0.425	0.244274	-0.17792	0.676285
46	0.895306	0.453333	-0.0199859	-1.873	0.723514
46	0.805917	0.596667	0.938404	0.192779	0.985097
47	0.794611	0.588333	0.52516	-3.18775	1.01338
47	0.882778	0.473333	0.316878	-1.68714	0.765579
47	0.856833	0.511667	0.695463	-0.195067	0.846069
47	0.831806	0.561667	0.605935	-1.9609	0.917045
47	0.834694	0.555	0.726628	-0.473796	0.909136
47	0.879361	0.483333	-0.0959823	-2.37868	0.776656
48	0.881833	0.48	0.273049	-2.09229	0.768657
48	0.873194	0.491667	0.463559	-1.01495	0.796259
48	0.878611	0.481667	0.580111	-0.725185	0.779066
48	0.849806	0.52	0.850312	0.338582	0.866587
48	0.858417	0.523333	0.644086	-0.55046	0.841378
48	0.861056	0.503333	0.858965	0.331178	0.8335
49	0.836222	0.551667	0.409916	-2.79223	0.904925
49	0.883139	0.475	-0.00551958	-2.52918	0.764399
49	0.887139	0.471667	0.0359038	-2.1286	0.751203
49	0.884806	0.468333	0.345457	-1.91282	0.758928
49	0.877417	0.483333	0.349697	-1.39219	0.78289
49	0.84925	0.518333	0.545863	-2.8446	0.868188
50	0.826056	0.573333	0.796336	0.146905	0.932589
50	0.855361	0.525	0.263941	-2.03864	0.850408
50	0.87125	0.486667	0.121565	-1.7103	0.80234
50	0.872806	0.495	0.124259	-2.19111	0.797479
50	0.880972	0.475	0.224866	-2.60371	0.771452
50	0.777583	0.638333	0.970602	-0.337782	1.05455
51	0.854111	0.518333	0.495084	-0.742905	0.854075
51	0.880694	0.475	0.364383	-1.1596	0.772352
51	0.894444	0.453333	0.104595	-1.70199	0.726483
51	0.860194	0.506667	0.687146	-0.221154	0.836079
51	0.901722	0.441667	0.0254021	-0.47946	0.700991
51	0.894	0.44	0.452679	-0.713949	0.728011
52	0.847667	0.545	0.444118	-1.53894	0.872735
52	0.841222	0.543333	0.23876	-1.42822	0.891004
52	0.871194	0.498333	0.460866	-1.90706	0.802513
52	0.889917	0.465	0.157673	-2.1357	0.741901
52	0.903889	0.43	-0.198558	-1.89137	0.693221
52	0.906139	0.413333	-0.475524	-2.72877	0.685059
53	0.804444	0.591667	0.765478	0.11383	0.988826
53	0.884306	0.473333	0.0899681	-2.16542	0.760574
53	0.835222	0.566667	0.424887	-1.48799	0.907683
53	0.856389	0.52	0.914753	0.162342	0.847382
53	0.877278	0.486667	0.315248	-2.34547	0.783333
53	0.823972	0.575	0.543108	-2.12251	0.938157
54	0.897861	0.446667	0	-2.44142	0.714629
54	0.848806	0.533333	0.746592	-1.01877	0.869467
54	0.892806	0.453333	0.257594	-2.5845	0.732101
54	0.86175	0.515	0.244284	-2.61216	0.831414
54	0.82125	0.573333	0.976747	0.361107	0.945384
54	0.918778	0.393333	0.179245	-0.728193	0.637268
55	0.836389	0.541667	0.420476	-2.84328	0.904464
55	0.831139	0.548333	0.783347	0.192407	0.918861
55	0.924278	0.36	-0.511224	-3.1619	0.615314
55	0.865333	0.508333	0.104174	-2.29285	0.820569
55	0.855444	0.513333	0.734136	-0.0265615	0.850163
55	0.861222	0.51	-0.0836804	-2.25165	0.833
56	0.910139	0.42	0.310709	-1.44643	0.670303
56	0.904639	0.418333	0.126765	-2.33418	0.690511
56	0.854611	0.513333	1.01713	0.497452	0.85261
56	0.884139	0.465	0.119095	-2.70853	0.761121
56	0.906694	0.428333	-0.0471823	-2.18717	0.683028
56	0.857861	0.525	0.425614	-1.16822	0.843027
57	0.846778	0.54	0.587817	-0.477986	0.875278
57	0.890972	0.46	0.374401	-1.99964	0.738335
57	0.932028	0.355	-0.108479	-2.05758	0.582976
57	0.870333	0.493333	0.504328	-0.672049	0.805191
57	0.861694	0.51	0.338913	-2.65162	0.831581
57	0.87325	0.493333	0.148083	-1.5163	0.796084
58	0.778389	0.633333	0.570217	-2.6727	1.05264
58	0.828028	0.555	0.551531	-2.64214	0.927287
58	0.796111	0.61	1.11844	0.871749	1.00968
58	0.910694	0.408333	-0.254265	-2.49968	0.668227
58	0.819472	0.588333	0.536627	-1.38379	0.950073
58	0.820639	0.575	0.754703	-1.46088	0.946998
59	0.836056	0.553333	0.526239	-2.12863	0.905385
59	0.853111	0.525	0.857771	-0.135231	0.856997
59	0.84525	0.545	0.666558	-0.766492	0.879631
59	0.889944	0.461667	0.575018	0.086872	0.741807
59	0.880361	0.483333	-0.0916346	-2.26836	0.77343
59	0.905472	0.406667	-0.521866	-2.98221	0.687487
60	0.826972	0.573333	0.714043	-0.700025	0.930128
60	0.843139	0.548333	0.285257	-2.17942	0.88561
60	0.877333	0.481667	0.521024	-0.750931	0.783156
60	0.793611	0.6	1.17883	1.29459	1.01585
60	0.830528	0.548333	0.843378	0.404324	0.920522
60	0.835972	0.56	0.400954	-1.70855	0.905615
61	0.807222	0.581667	1.11708	1.11841	0.981778
61	0.880528	0.481667	0.608566	-0.450187	0.772891
61	0.795333	0.608333	0.529944	-2.77526	1.0116
61	0.914889	0.396667	0.267954	-2.81854	0.652346
61	0.867806	0.498333	0.864957	0.321087	0.813002
61	0.859083	0.515	0.817668	-0.598896	0.839395
62	0.849028	0.525	0.963824	0.407904	0.868827
62	0.861306	0.501667	0.60515	-0.294243	0.83275
62	0.856972	0.511667	0.383912	-2.88583	0.845659
62	0.883806	0.461667	-0.0408519	-2.1129	0.762215
62	0.874444	0.485	0.435246	-2.62601	0.792324
62	0.827444	0.565	0.748821	-0.0678602	0.928858
63	0.825639	0.553333	1.16337	1.26312	0.933705
63	0.86075	0.51	0.484151	-1.57807	0.834416
63	0.85375	0.531667	0.325206	-2.23094	0.855132
63	0.864861	0.505	0.235055	-2.58179	0.822006
63	0.913444	0.411667	0.199645	-1.86631	0.657858
63	0.839306	0.548333	0.55829	-1.83779	0.896366
64	0.855389	0.528333	0.683902	-0.128757	0.850327
64	0.860056	0.516667	0.31516	-2.59907	0.836494
64	0.827583	0.566667	0.89684	-0.0199524	0.928484
64	0.831194	0.556667	0.80772	0.142974	0.91871
64	0.805361	0.575	0.487418	-3.11885	0.986506
64	0.908778	0.42	0.401171	0.11364	0.67536
65	0.825611	0.575	0.50518	-2.20774	0.93378
65	0.901306	0.418333	0.943883	0.640036	0.702476
65	0.867361	0.508333	0.246554	-1.79016	0.814368
65	0.85225	0.53	0.227869	-1.49335	0.859506
65	0.80925	0.6	0.843595	-0.339532	0.976601
65	0.842556	0.55	0.687965	-0.682013	0.887255
66	0.889806	0.455	0.123022	-2.219	0.742275
66	0.890056	0.456667	0.145903	-2.50485	0.741433
66	0.862306	0.5	0.0743977	-2.99962	0.829742
66	0.922472	0.386667	0.0491552	-2.26872	0.622607
66	0.917444	0.39	0.0799971	-1.75672	0.642478
66	0.836722	0.55	0.932181	0.432908	0.903542
67	0.839694	0.555	0.620468	-1.2815	0.895281
67	0.896611	0.445	-0.312398	-2.24971	0.718988
67	0.856472	0.518333	0.353293	-1.20893	0.847136
67	0.913611	0.41	0.382834	-0.811363	0.657225
67	0.885194	0.461667	0.102831	-2.33149	0.757646
67	0.895194	0.441667	0.0582148	-1.78902	0.723898
68	0.884806	0.45	-0.38295	-3.1169	0.758928
68	0.901556	0.43	0.290143	-0.937861	0.701586
68	0.886722	0.461667	0.168782	-1.79053	0.752588
68	0.829417	0.553333	0.512687	-2.88459	0.923535
68	0.788944	0.63	0.690567	-1.07589	1.02727
68	0.899722	0.443333	0.0821532	-2.337	0.708088
69	0.835528	0.545	0.578183	-0.430408	0.906841
69	0.859028	0.513333	0.61638	-0.556167	0.83956
69	0.832694	0.551667	0.388246	-2.92753	0.914619
69	0.861111	0.51	0.3927	-2.3505	0.833333
69	0.864639	0.508333	0.635581	-0.350463	0.822682
69	0.915306	0.401667	-0.294084	-2.15492	0.650747
70	0.89125	0.463333	0.347403	-0.857848	0.737394
70	0.872167	0.5	0.403847	-1.47524	0.799479
70	0.896306	0.445	0.484633	-0.892358	0.72005
70	0.891222	0.456667	0.515466	-0.137471	0.737488
70	0.888444	0.463333	0.322822	-1.87688	0.746845
70	0.862861	0.5	0.356517	-2.55686	0.828067
71	0.83575	0.555	0.569342	-2.10178	0.906228
71	0.864389	0.508333	0.723334	-0.931533	0.823441
71	0.828528	0.563333	0.971165	-0.0812782	0.925938
71	0.907528	0.421667	0.263295	-0.863594	0.679971
71	0.818	0.575	0.88665	0.260815	0.953939
71	0.816889	0.583333	0.790259	0.0252473	0.956847
72	0.876361	0.49	0.394686	-1.18766	0.786253
72	0.805333	0.586667	1.00281	0.784325	0.986577
72	0.834528	0.55	0.287536	-2.91624	0.909594
72	0.887667	0.47	0.110644	-2.24271	0.749444
72	0.887694	0.461667	0.46004	-1.363	0.749352
72	0.869639	0.488333	0.478507	-0.706998	0.807345
73	0.906694	0.41	-0.351416	-2.71121	0.683028
73	0.852972	0.533333	0.269048	-2.10648	0.857402
73	0.914417	0.405	-0.0360549	-2.23904	0.654153
73	0.849306	0.541667	0.455683	-1.67474	0.868028
73	0.844194	0.53	0.652137	-0.17584	0.882626
73	0.887417	0.453333	0.00865979	-1.99715	0.750278
74	0.878806	0.481667	-0.129477	-2.54836	0.778442
74	0.879083	0.47	0.515313	-0.565883	0.77755
74	0.889556	0.456667	-0.134281	-2.17263	0.743117
74	0.894444	0.45	0.244056	-2.12781	0.726483
74	0.874028	0.481667	0.503244	-0.699828	0.793638
74	0.898861	0.445	0.30299	-0.684511	0.711122
75	0.817722	0.588333	0.77883	-0.197902	0.954667
75	0.866722	0.478333	1.27777	1.63017	0.816326
75	0.853556	0.518333	0.801349	0.0221857	0.8557
75	0.836194	0.536667	0.474723	-3.03297	0.905002
75	0.783444	0.621667	0.594255	-2.73016	1.04057
75	0.873417	0.491667	0.210002	-1.91571	0.795561
76	0.854861	0.523333	0.731287	-0.0179348	0.851877
76	0.829417	0.548333	0.433636	-2.9831	0.923535
76	0.878111	0.475	0.639235	-0.0709366	0.780669
76	0.869639	0.498333	0.4127	-2.42242	0.807345
76	0.863833	0.498333	0.231863	-2.59902	0.825126
76	0.906167	0.423333	0.70757	-0.506002	0.684957
77	0.918472	0.4	0.0776012	-1.73342	0.638466
77	0.899528	0.431667	-0.19094	-2.94989	0.708774
77	0.86225	0.51	0.835961	0.149374	0.82991
77	0.897833	0.44	0.662352	-0.218806	0.714726
77	0.862972	0.506667	0.191272	-1.56936	0.827731
77	0.867972	0.501667	0.613062	-0.760387	0.812489
78	0.911889	0.416667	0.26535	-1.75581	0.663744
78	0.880917	0.478333	0.391754	-1.15888	0.771632
78	0.777528	0.628333	1.1442	1.08244	1.05469
78	0.903139	0.428333	0.364662	-1.00664	0.695921
78	0.884861	0.458333	0.643084	-0.155266	0.758745
78	0.858972	0.523333	0.624166	-0.741488	0.839725
79	0.904861	0.435	0.265637	-0.830137	0.689706
79	0.894528	0.456667	-0.138175	-1.71703	0.726196
79	0.866028	0.501667	0.594634	-0.56308	0.81845
79	0.855139	0.525	0.819292	0.321558	0.851061
79	0.900778	0.433333	0.359309	-1.27996	0.704352
79	0.902056	0.428333	0.39696	-0.788068	0.699802
80	0.85425	0.53	0.512238	-1.31738	0.853669
80	0.85725	0.518333	0.259945	-2.46625	0.844837
80	0.879667	0.483333	0.489454	-1.39592	0.775672
80	0.839861	0.545	0.810296	-0.201041	0.894815
80	0.924111	0.37	-0.278242	-2.62376	0.615991
80	0.874639	0.481667	0.216812	-2.31117	0.791711
81	0.878028	0.485	0.597024	-0.784362	0.780936
81	0.826222	0.565	1.04729	0.736117	0.932142
81	0.925417	0.375	-0.137733	-2.58013	0.610669
81	0.880889	0.476667	-0.247194	-2.68254	0.771722
81	0.869806	0.503333	0.518232	-1.10297	0.806828
81	0.889278	0.451667	0.289299	-1.25114	0.74405
82	0.890611	0.453333	-0.173741	-2.25232	0.739557
82	0.848472	0.528333	0.86902	0.143347	0.870425
82	0.919917	0.4	0.105199	-1.1975	0.632785
82	0.859806	0.498333	1.14133	0.879108	0.837241
82	0.848111	0.536667	0.700765	-0.971117	0.871461
82	0.882278	0.461667	0.435039	-0.833623	0.76721
83	0.888444	0.46	0.114276	-1.83028	0.746845
83	0.83675	0.541667	0.737868	0.061218	0.903466
83	0.866	0.51	0.459845	-1.71624	0.818535
83	0.863306	0.513333	0.333431	-2.27676	0.826724
83	0.841306	0.538333	0.969253	0.384088	0.890771
83	0.814917	0.575	0.727321	-1.96335	0.961986
84	0.800028	0.606667	0.949399	0.429252	0.999931
84	0.89	0.458333	0.585527	-0.0799395	0.74162
84	0.895028	0.448333	0.0251116	-1.93982	0.724473
84	0.814806	0.56	0.500807	-3.12985	0.962275
84	0.854861	0.531667	0.438098	-1.69526	0.851877
84	0.872111	0.486667	0.247515	-1.32132	0.799653
85	0.766806	0.623333	0.54822	-3.24024	1.0798
85	0.835306	0.563333	0.443749	-1.32779	0.907454
85	0.789139	0.628333	0.519016	-2.33804	1.02679
85	0.906028	0.416667	0.201925	-1.48934	0.685464
85	0.898556	0.436667	0.52606	-0.744084	0.712195
85	0.912167	0.408333	0.187947	-1.45936	0.662697
86	0.939778	0.335	0.975699	0.944838	0.548736
86	0.862806	0.511667	0.165357	-2.71265	0.828234
86	0.864583	0.511667	0.542101	-1.28712	0.822851
86	0.89275	0.451667	-0.111882	-2.02569	0.732291
86	0.860583	0.521667	0.183732	-2.00281	0.834915
86	0.868972	0.491667	0.318843	-2.41798	0.809407
87	0.898444	0.44	-0.0054698	-2.16785	0.712585
87	0.891361	0.463333	-0.0601046	-1.64229	0.737017
87	0.8725	0.49	0.141207	-1.6316	0.798436
87	0.906583	0.431667	0.0918396	-0.738008	0.683435
87	0.862278	0.51	0.402622	-1.16735	0.829826
87	0.888972	0.46	0.784456	0.182635	0.745076
88	0.857222	0.516667	0.119736	-1.77567	0.844919
88	0.87775	0.485	0.419426	-1.46887	0.781825
88	0.877306	0.476667	0.408574	-0.884998	0.783245
88	0.872861	0.491667	0.0154826	-2.25719	0.797304
88	0.858611	0.518333	0.599929	-0.523141	0.8408
88	0.873972	0.498333	0.230735	-1.93223	0.793813
89	0.876806	0.478333	0.16675	-2.38267	0.784839
89	0.823361	0.576667	0.766848	-0.77656	0.939784
89	0.852694	0.526667	0.448518	-1.93424	0.858212
89	0.898917	0.446667	0.426191	-0.890261	0.710927
89	0.911111	0.413333	-0.362695	-2.34734	0.666667
89	0.825972	0.581667	0.42593	-1.51656	0.932812
90	0.864306	0.503333	0.568707	-0.681451	0.823694
90	0.897361	0.436667	0.158197	-1.52248	0.716376
90	0.865694	0.51	0.0331261	-1.9479	0.819468
90	0.912306	0.406667	0.594601	-0.762999	0.662172
90	0.889222	0.465	0.562918	-0.855652	0.744237
90	0.87975	0.478333	0.454064	-2.13623	0.775403
91	0.91675	0.405	-0.138171	-1.38319	0.645174
91	0.925972	0.383333	-0.158817	-0.747207	0.60839
91	0.860944	0.511667	0.82172	6.27294e-05	0.833833
91	0.856917	0.523333	0.533625	-1.70971	0.845823
91	0.879194	0.476667	0.580176	-0.192105	0.777192
91	0.843528	0.52	1.03393	0.953006	0.884512
92	0.884083	0.465	0.786716	0.420423	0.761304
92	0.863472	0.511667	0.730447	-0.628004	0.82622
92	0.778639	0.628333	0.995196	0.765019	1.05205
92	0.893222	0.451667	0.144757	-2.68945	0.730677
92	0.842611	0.531667	0.839782	0.466741	0.887099
92	0.81725	0.57	0.489766	-2.83096	0.955903
93	0.863972	0.516667	0.326847	-1.89222	0.824705
93	0.850528	0.523333	0.610076	-0.176062	0.8645
93	0.919917	0.395	0.510647	-1.10897	0.632785
93	0.859583	0.508333	0.428412	-0.783032	0.837904
93	0.884306	0.47	0.073132	-2.49054	0.760574
93	0.847361	0.541667	0.252318	-1.97699	0.87361
94	0.782083	0.623333	1.04268	0.963758	1.04383
94	0.858667	0.508333	0.340199	-2.77076	0.840635
94	0.853056	0.523333	0.270159	-2.80411	0.857159
94	0.825528	0.565	0.566098	-2.5384	0.934003
94	0.880194	0.473333	-0.0160269	-2.1084	0.773969
94	0.854083	0.511667	0.774331	0.145763	0.854157
95	0.885361	0.471667	0.162504	-2.50657	0.757096
95	0.878056	0.488333	0.358089	-0.835424	0.780847
95	0.856722	0.525	0.508164	-1.14855	0.846398
95	0.831556	0.553333	0.412527	-2.65461	0.917727
95	0.890972	0.446667	0.0569365	-1.85382	0.738335
95	0.906889	0.42	0.33306	-0.766715	0.682316
96	0.760861	0.648333	0.581118	-2.83298	1.09348
96	0.858778	0.505	0.451592	-2.91943	0.840304
96	0.787556	0.621667	1.0535	0.212096	1.03064
96	0.902528	0.44	0.0493943	-1.64655	0.698113
96	0.872167	0.483333	0.872653	0.346518	0.799479
96	0.838972	0.55	0.797251	-0.907556	0.897295
97	0.799194	0.605	0.858213	-1.0946	1.00201
97	0.8585	0.515	0.308772	-1.26718	0.84113
97	0.844139	0.546667	0.514523	-1.45077	0.882783
97	0.873639	0.485	0.684491	-0.356403	0.794862
97	0.830361	0.561667	0.453427	-2.69526	0.920975
97	0.858222	0.523333	0.18622	-2.41842	0.841955
98	0.861944	0.506667	0.952358	0.794757	0.83083
98	0.894861	0.445	0.465509	-1.03958	0.725048
98	0.871028	0.501667	0.0518308	-2.46628	0.803032
98	0.881361	0.485	0.160587	-1.77015	0.770191
98	0.906139	0.418333	0.014148	-2.18512	0.685059
98	0.892028	0.458333	0.0533091	-2.48592	0.734752
99	0.829139	0.571667	0.57489	-1.63371	0.924287
99	0.887861	0.45	-0.190877	-2.46508	0.748795
99	0.881306	0.478333	0.220548	-2.42177	0.770371
99	0.907694	0.425	-0.0240309	-2.07345	0.679358
99	0.895694	0.445	0.713102	-1.03915	0.722169
99	0.848694	0.53	0.41006	-0.993292	0.869786
100	0.855306	0.531667	0.422175	-1.54201	0.850572
100	0.798111	0.615	0.850801	-0.542878	1.00471
100	0.845972	0.538333	0.771999	-0.443257	0.877576
100	0.891028	0.455	0.432271	-0.99297	0.738147
100	0.873583	0.49	0.496124	-1.27325	0.795037
100	0.874778	0.486667	0.379795	-1.03932	0.791272

## Sheet: 工作表1
醫院	部門	Dimension	Alpha	item length	20	eigen2	random	向度(平行)	隨機	個數	corr.	個數2	correlation	Read	Dimension	Dimension	Alpha	random	向度	向度2	both	random	1-delta	Gini	CR	Gini	#REF!	corr	A	B	C	D	E	F	G	H	I	J	K	#REF!
1	0	0.760998	0.765139	5	50	0.76936	1.30104	1	0.9871	1	1						0.252874	0	0.88				0.023	0.2	0.162587	0.466083	0.2184	1
1	0	0.689	0.830962	10	50	1.37053	1.65684	1	1.46701	1	1						0.252874	0	0.88				0.055	0.29	0.162522	0.47202	0.244	1
1	0	0.758326	0.882002	15	50	1.43848	2.04485	1	1.81526	1	1						0.252874	0	0.88				0.038	0.27	0.209265	0.497588	0.2304	1
1	0	0.802809	0.913252	20	50	1.61931	2.24211	1	2.06644	1	1						0.252874	0	0.88				0.039	0.27	0.248033	0.534977	0.2312	1
1	0	0.767851	0.812879	5	100	0.716185	1.21513	1	1.22781	1	1						0.252874	0	0.88				0.044	0.28	0.221287	0.524144	0.2352	1
1	0	0.772602	0.846659	10	100	1.0521	1.4614	1	1.3442	1	1						0.252874	0	0.88				0.0745	0.365	0.200203	0.487932	0.2596	1
1	0	0.840564	0.898087	15	100	1.07566	1.67978	1	1.56154	1	1						0.252874	0	0.88				0.04675	0.28	0.288131	0.561055	0.2374	1
1	0	0.823859	0.908662	20	100	1.33964	1.81672	1	1.77908	1	1						0.252874	0	0.88				0.02575	0.22	0.288064	0.561586	0.2206	1
1	0	0.767104	0.750894	5	150	0.722139	1.16919	1	1.06181	1	1						0.252874	0	0.88				0.0888889	0.4	0.143822	0.415052	0.271111	1
1	0	0.785891	0.849632	10	150	0.999312	1.36681	1	1.39197	1	1						0.252874	0	0.88				0.121444	0.486667	0.213706	0.498589	0.297156	1
1	0	0.831168	0.906448	15	150	1.06444	1.54937	1	1.39176	1	1						0.252874	0	0.88				0.0608889	0.336667	0.327871	0.600423	0.248711	1
1	0	0.827546	0.916779	20	150	1.29544	1.66991	1	1.58949	1	1						0.252874	0	0.88				0.095	0.426667	0.318061	0.589251	0.276	1
1	0	0.703942	0.740744	5	200	0.811267	1.14562	1	1.10392	1	1						0.252874	0	0.88				0.0859375	0.405	0.136409	0.411683	0.26875	1
1	0	0.781451	0.840196	10	200	1.02176	1.31604	1	1.22146	1	1						0.252874	0	0.88				0.0873125	0.3975	0.196179	0.481429	0.26985	1
1	0	0.845888	0.897197	15	200	1.02924	1.46656	1	1.51694	1	1						0.252874	0	0.88				0.09	0.41	0.309029	0.58464	0.272	1
1	0	0.860097	0.920097	20	200	1.11176	1.58199	1	1.48515	1	1						0.252874	0	0.88				0.0561875	0.3275	0.360599	0.620096	0.24495	1
1	0	0.742083	0.719431	5	250	0.767851	1.12587	1	1.02172	1	1						0.252874	0	0.88				0.09284	0.404	0.117364	0.378254	0.274272	1
1	0	0.758098	0.856083	10	250	1.04517	1.27775	1	1.23033	1	1						0.252874	0	0.88				0.07616	0.388	0.230058	0.521519	0.260928	1
1	0	0.827721	0.902424	15	250	1.05143	1.41846	1	1.29709	1	1						0.252874	0	0.88				0.08292	0.4	0.326787	0.598611	0.266336	1
1	0	0.817637	0.915586	20	250	1.26873	1.4988	1	1.5048	1	1						0.252874	0	0.88				0.088	0.408	0.336276	0.607375	0.2704	1
1	0	0.758031	0.760867	5	300	0.736018	1.1138	1	1.07537	1	1						0.252874	0	0.88				0.0791389	0.378333	0.154788	0.432567	0.263311	1
1	0	0.783104	0.859607	10	300	0.96468	1.26568	1	1.17955	1	1						0.252874	0	0.88				0.1075	0.453333	0.241664	0.524051	0.286	1
1	0	0.834674	0.882116	15	300	1.01883	1.37932	1	1.31634	1	1						0.252874	0	0.88				0.117167	0.468333	0.275534	0.549236	0.293733	1
1	0	0.86549	0.92157	20	300	1.10142	1.46513	1	1.39345	1	1						0.252874	0	0.88				0.0813056	0.393333	0.3648	0.624868	0.265044	1
1	0	0.745341	0.726633	5	350	0.775502	1.09911	1	1.10877	1	1						0.252874	0	0.88				0.0855714	0.392857	0.126631	0.40171	0.268457	1
1	0	0.787448	0.84278	10	350	0.940395	1.2443	1	1.2152	1	1						0.252874	0	0.88				0.0861837	0.411429	0.216285	0.492133	0.268947	1
1	0	0.844478	0.899249	15	350	0.980084	1.33856	1	1.28993	1	1						0.252874	0	0.88				0.059	0.334286	0.327543	0.593878	0.2472	1
1	0	0.824488	0.925753	20	350	1.23553	1.43311	1	1.33045	1	1						0.252874	0	0.88				0.0756735	0.378571	0.381742	0.646305	0.260539	1
1	0	0.737873	0.771749	5	400	0.766485	1.0928	1	1.06347	1	1						0.252874	0	0.88				0.0847187	0.39375	0.168942	0.463025	0.267775	1
1	0	0.805346	0.858186	10	400	0.896531	1.2129	1	1.23265	1	1						0.252874	0	0.88				0.0792656	0.37875	0.2461	0.523231	0.263412	1
1	0	0.818252	0.897665	15	400	1.06501	1.31629	1	1.27387	1	1						0.252874	0	0.88				0.10775	0.45125	0.320241	0.595622	0.2862	1
1	0	0.822481	0.91717	20	400	1.21177	1.38541	1	1.32543	1	1						0.252874	0	0.88				0.115187	0.4625	0.359093	0.626007	0.29215	1
1	0	0.729444	0.73718	5	450	0.759468	1.08707	1	1.02603	1	1						0.252874	0	0.88				0.0906049	0.407778	0.13126	0.391905	0.272484	1
1	0	0.758985	0.858131	10	450	0.968495	1.22668	1	1.13629	1	1						0.252874	0	0.88				0.0719753	0.367778	0.253	0.535953	0.25758	1
1	0	0.860191	0.899274	15	450	0.927802	1.2945	1	1.24273	1	1						0.252874	0	0.88				0.101889	0.433333	0.330254	0.593436	0.281511	1
1	0	0.832348	0.920097	20	450	1.21277	1.35249	1	1.29607	1	1						0.252874	0	0.88				0.0827778	0.385556	0.363506	0.631265	0.266222	1
1	0	0.747444	0.752104	5	500	0.734532	1.09102	1	1.03252	1	1						0.252874	0	0.88				0.0867	0.385	0.144295	0.411115	0.26936	1
1	0	0.796511	0.846066	10	500	0.919549	1.20011	1	1.18688	1	1						0.252874	0	0.88				0.08674	0.392	0.222035	0.49636	0.269392	1
1	0	0.829063	0.896481	15	500	1.03137	1.2812	1	1.23516	1	1						0.252874	0	0.88				0.07111	0.362	0.316563	0.590142	0.256888	1
1	0	0.855821	0.913163	20	500	1.0776	1.35226	1	1.28649	1	1						0.252874	0	0.88				0.0891	0.402	0.354484	0.613289	0.27128	1
1	0	0.727183	0.728999	5	550	0.789156	1.08533	1	1.05895	1	1						0.252874	0	0.88				0.0988843	0.423636	0.126512	0.396035	0.279107	1
1	0	0.808904	0.836267	10	550	0.871202	1.19206	1	1.18435	1	1						0.252874	0	0.88				0.0882479	0.415455	0.214132	0.485747	0.270598	1
1	0	0.832166	0.901767	15	550	0.992303	1.26961	1	1.2308	1	1						0.252874	0	0.88				0.099876	0.442727	0.338398	0.605361	0.279901	1
1	0	0.826508	0.919093	20	550	1.23108	1.33012	1	1.25019	1	1						0.252874	0	0.88				0.0946529	0.429091	0.357695	0.626029	0.275722	1
1	0	0.728366	0.743655	5	600	0.777438	1.0779	1	1.04565	1	1						0.252874	0	0.88				0.0957014	0.3975	0.138259	0.412089	0.276561	1
1	0	0.793315	0.848453	10	600	0.906865	1.17868	1	1.14491	1	1						0.252874	0	0.88				0.136715	0.513333	0.236799	0.515235	0.309372	1
1	0	0.795333	0.892419	15	600	1.10563	1.24656	1	1.20146	1	1						0.252874	0	0.88				0.0911319	0.416667	0.310013	0.589113	0.272906	1
1	0	0.856873	0.916347	20	600	1.10375	1.31498	1	1.28489	1	1						0.252874	0	0.88				0.0988403	0.438333	0.360953	0.623429	0.279072	1
1	0	0.739574	0.741607	5	650	0.745518	1.08288	1	1.0559	1	1						0.252874	0	0.88				0.0999527	0.419231	0.135735	0.400667	0.279962	1
1	0	0.804775	0.848005	10	650	0.892667	1.17574	1	1.13708	1	1						0.252874	0	0.88				0.129308	0.497692	0.234709	0.514127	0.303446	1
1	0	0.816356	0.894573	15	650	1.0333	1.24147	1	1.23244	1	1						0.252874	0	0.88				0.109296	0.46	0.31882	0.590296	0.287437	1
1	0	0.817379	0.92245	20	650	1.22531	1.29937	1	1.25505	1	1						0.252874	0	0.88				0.0922012	0.412308	0.378368	0.64295	0.273761	1
1	0	0.699158	0.756922	5	700	0.808095	1.0828	1	1.0549	1	1						0.252874	0	0.88				0.117791	0.475	0.151935	0.436019	0.294233	1
1	0	0.788276	0.843572	10	700	0.938258	1.17423	1	1.11084	1	1						0.252874	0	0.88				0.0937347	0.417857	0.226463	0.510535	0.274988	1
1	0	0.82446	0.892508	15	700	1.03075	1.24147	1	1.24419	1	1						0.252874	0	0.88				0.0844694	0.398571	0.312152	0.586083	0.267576	1
1	0	0.843393	0.916612	20	700	1.12678	1.29138	1	1.26782	1	1						0.252874	0	0.88				0.139832	0.508571	0.36284	0.623852	0.311865	1
1	0	0.716244	0.721714	5	750	0.796753	1.08306	1	1.05656	1	1						0.252874	0	0.88				0.113733	0.45	0.119623	0.384439	0.290987	1
1	0	0.770309	0.841882	10	750	0.934352	1.16534	1	1.1132	1	1						0.252874	0	0.88				0.0982622	0.428	0.227853	0.505519	0.27861	1
1	0	0.829417	0.898598	15	750	1.008	1.23167	1	1.2341	1	1						0.252874	0	0.88				0.104196	0.452667	0.327806	0.597085	0.283356	1
1	0	0.850131	0.915542	20	750	1.10323	1.2779	1	1.22403	1	1						0.252874	0	0.88				0.130644	0.504667	0.359824	0.619781	0.304516	1
1	0	0.702419	0.745609	5	800	0.804176	1.07611	1	1.06225	1	1						0.252874	0	0.88				0.083582	0.386875	0.140696	0.418611	0.266866	1
1	0	0.792333	0.850645	10	800	0.903879	1.16162	1	1.13169	1	1						0.252874	0	0.88				0.122812	0.4775	0.241167	0.517985	0.29825	1
1	0	0.820675	0.892566	15	800	1.02535	1.22402	1	1.16868	1	1						0.252874	0	0.88				0.112297	0.464375	0.317932	0.592638	0.289838	1
1	0	0.832775	0.90977	20	800	1.13571	1.27278	1	1.22816	1	1						0.252874	0	0.88				0.117336	0.48	0.34713	0.612045	0.293869	1
1	0	0.716618	0.714827	5	850	0.802585	1.07705	1	1.06543	1	1						0.252874	0	0.88				0.086827	0.402941	0.115248	0.378798	0.269462	1
1	0	0.804299	0.856297	10	850	0.879471	1.15349	1	1.12826	1	1						0.252874	0	0.88				0.0856747	0.408235	0.250824	0.527303	0.26854	1
1	0	0.832441	0.89593	15	850	0.975476	1.21349	1	1.19469	1	1						0.252874	0	0.88				0.104457	0.432941	0.330751	0.597342	0.283565	1
1	0	0.824677	0.920823	20	850	1.18576	1.26086	1	1.22886	1	1						0.252874	0	0.88				0.094699	0.422353	0.382773	0.646695	0.275759	1
1	0	0.72419	0.728159	5	900	0.792708	1.06975	1	1.02868	1	1						0.252874	0	0.88				0.0860494	0.392778	0.125467	0.39554	0.26884	1
1	0	0.799289	0.854916	10	900	0.89334	1.14904	1	1.11541	1	1						0.252874	0	0.88				0.0700988	0.37	0.2468	0.522465	0.256079	1
1	0	0.844428	0.897405	15	900	0.946469	1.21661	1	1.18721	1	1						0.252874	0	0.88				0.0854537	0.403889	0.337005	0.60277	0.268363	1
1	0	0.836463	0.91666	20	900	1.17573	1.26271	1	1.21998	1	1						0.252874	0	0.88				0.128559	0.494444	0.356714	0.622156	0.302847	1
1	0	0.737824	0.7422	5	950	0.75609	1.075	1	1.02808	1	1						0.252874	0	0.88				0.126634	0.495263	0.136236	0.402979	0.301307	1
1	0	0.820498	0.843298	10	950	0.835458	1.14592	1	1.12499	1	1						0.252874	0	0.88				0.137767	0.512105	0.232107	0.502476	0.310214	1
1	0	0.811008	0.890714	15	950	1.02518	1.20185	1	1.15286	1	1						0.252874	0	0.88				0.119233	0.48	0.321077	0.594574	0.295386	1
1	0	0.817928	0.924057	20	950	1.22256	1.24794	1	1.20299	2	1						0.252874	0	0.88				0.109183	0.463684	0.394874	0.661528	0.287346	1
1	0	0.740044	0.730887	5	1000	0.766459	1.06557	1	1.01761	1	1						0.252874	0	0.88				0.129008	0.502	0.127051	0.394939	0.303206	1
1	0	0.796708	0.845813	10	1000	0.884641	1.13966	1	1.12921	1	1						0.252874	0	0.88				0.0843675	0.4045	0.233538	0.505572	0.267494	1
1	0	0.80512	0.89964	15	1000	1.05594	1.19555	1	1.18504	1	1						0.252874	0	0.88				0.102498	0.4355	0.339686	0.61312	0.281998	1
1	0	0.839602	0.921478	20	1000	1.11275	1.23926	1	1.22072	1	1						0.252874	0	0.88				0.12698	0.481	0.395142	0.653403	0.301584	1
2	4	0.653793	0.672427	5	50	0.987703	1.30104	1	1.1095	1	0.309845						0.252874	0	0.88				0.088	0.4	0.102661	0.401551	0.2704	0.3
2	7	0.454481	0.599915	10	50	1.87098	1.65684	2	1.3397	2	0.295858						0.252874	0	0.88				0.062	0.35	0.0341441	0.250717	0.2496	0.3
2	10	0.611058	0.824393	15	50	2.02458	2.04485	1	1.90334	2	0.306342						0.252874	0	0.88				0.049	0.31	0.105932	0.397557	0.2392	0.3
2	14	0.473714	0.856041	20	50	3.03327	2.24211	2	2.01453	2	0.309014						0.252874	0	0.88				0.056	0.32	0.117881	0.430889	0.2448	0.3
2	4	0.586081	0.522346	5	100	1.05228	1.21513	1	1.07092	1	0.311108						0.252874	0	0.88				0.07175	0.345	0.0437652	0.275879	0.2574	0.3
2	7	0.515362	0.714861	10	100	1.62748	1.4614	2	1.36223	2	0.315361						0.252874	0	0.88				0.09475	0.43	0.0896621	0.372747	0.2758	0.3
2	10	0.460698	0.809734	15	100	2.28057	1.67978	2	1.5405	2	0.316767						0.252874	0	0.88				0.07225	0.365	0.115458	0.422941	0.2578	0.3
2	14	0.506051	0.828042	20	100	2.61708	1.81672	2	1.69021	2	0.302166						0.252874	0	0.88				0.089	0.395	0.101252	0.401749	0.2712	0.3
2	4	0.536782	0.533692	5	150	1.10982	1.16919	1	1.08166	2	0.315963						0.252874	0	0.88				0.101667	0.45	0.0587141	0.310421	0.281333	0.3
2	7	0.551468	0.777904	10	150	1.54341	1.36681	2	1.2838	2	0.313099						0.252874	0	0.88				0.0682222	0.36	0.119716	0.417997	0.254578	0.3
2	10	0.490751	0.794443	15	150	2.07505	1.54937	2	1.4457	2	0.312285						0.252874	0	0.88				0.126111	0.49	0.113645	0.414118	0.300889	0.3
2	14	0.398405	0.847448	20	150	3.02504	1.66991	2	1.55508	2	0.317508						0.252874	0	0.88				0.101333	0.44	0.133965	0.462462	0.281067	0.3
2	4	0.588362	0.604841	5	200	1.02521	1.14562	1	1.11825	1	0.317029						0.252874	0	0.88				0.12675	0.48	0.0792086	0.349776	0.3014	0.3
2	7	0.601326	0.750788	10	200	1.40604	1.31604	2	1.25457	2	0.316604						0.252874	0	0.88				0.0930625	0.4275	0.105592	0.389497	0.27445	0.3
2	10	0.465257	0.757472	15	200	2.11514	1.46656	2	1.34859	2	0.301379						0.252874	0	0.88				0.110938	0.465	0.0925706	0.38453	0.28875	0.3
2	14	0.466022	0.813414	20	200	2.45989	1.58199	2	1.59641	2	0.31388						0.252874	0	0.88				0.1085	0.465	0.108782	0.410401	0.2868	0.3
2	4	0.589162	0.550037	5	250	0.998279	1.12587	1	1.11765	1	0.304989						0.252874	0	0.88				0.06872	0.35	0.0462335	0.261152	0.254976	0.3
2	7	0.560086	0.697317	10	250	1.42019	1.27775	2	1.24225	2	0.306444						0.252874	0	0.88				0.0874	0.406	0.0796942	0.343535	0.26992	0.3
2	10	0.555571	0.815379	15	250	1.82242	1.41846	2	1.3662	2	0.309876						0.252874	0	0.88				0.07056	0.354	0.139548	0.443633	0.256448	0.3
2	14	0.410594	0.821774	20	250	2.63715	1.4988	2	1.48129	2	0.303647						0.252874	0	0.88				0.11552	0.466	0.131752	0.450715	0.292416	0.3
2	4	0.597947	0.541784	5	300	1.00542	1.1138	1	1.05974	1	0.31372						0.252874	0	0.88				0.115139	0.468333	0.0512648	0.279055	0.292111	0.3
2	7	0.557359	0.678386	10	300	1.37951	1.26568	2	1.20456	2	0.309816						0.252874	0	0.88				0.130583	0.49	0.0738217	0.324119	0.304467	0.3
2	10	0.437	0.796707	15	300	2.23416	1.37932	2	1.30343	2	0.317354						0.252874	0	0.88				0.1585	0.545	0.121935	0.438077	0.3268	0.3
2	14	0.477439	0.850346	20	300	2.41237	1.46513	2	1.3676	2	0.304828						0.252874	0	0.88				0.163333	0.56	0.161472	0.486967	0.330667	0.3
2	4	0.586568	0.537466	5	350	1.00928	1.09911	1	1.0501	1	0.30882						0.252874	0	0.88				0.116122	0.472857	0.0475863	0.268201	0.292898	0.3
2	7	0.505217	0.677144	10	350	1.58072	1.2443	2	1.2099	2	0.306211						0.252874	0	0.88				0.127918	0.485714	0.0737326	0.343416	0.302335	0.3
2	10	0.564069	0.815343	15	350	1.82491	1.33856	2	1.28904	2	0.319604						0.252874	0	0.88				0.11298	0.461429	0.142046	0.451472	0.290384	0.3
2	14	0.47161	0.821073	20	350	2.38479	1.43311	2	1.36088	2	0.314476						0.252874	0	0.88				0.178102	0.575714	0.126802	0.437802	0.342482	0.3
2	4	0.584738	0.550005	5	400	1.00727	1.0928	1	1.04965	1	0.315285						0.252874	0	0.88				0.176047	0.5475	0.0521562	0.278177	0.340838	0.3
2	7	0.554069	0.744629	10	400	1.46242	1.2129	2	1.16287	2	0.317257						0.252874	0	0.88				0.150266	0.525	0.104057	0.390151	0.320213	0.3
2	10	0.449804	0.803559	15	400	2.13244	1.31629	2	1.2214	2	0.315828						0.252874	0	0.88				0.076125	0.37375	0.13788	0.460085	0.2609	0.3
2	14	0.501045	0.856876	20	400	2.36763	1.38541	2	1.3231	2	0.309261						0.252874	0	0.88				0.130484	0.4975	0.186958	0.519814	0.304387	0.3
2	4	0.622728	0.580055	5	450	0.97386	1.08707	1	1.04536	1	0.315237						0.252874	0	0.88				0.0887284	0.416667	0.0587478	0.294226	0.270983	0.3
2	7	0.516066	0.712281	10	450	1.54292	1.22668	2	1.18051	2	0.309512						0.252874	0	0.88				0.0992469	0.413333	0.093777	0.375664	0.279398	0.3
2	10	0.409806	0.778288	15	450	2.23628	1.2945	2	1.28644	2	0.315515						0.252874	0	0.88				0.178951	0.581111	0.11144	0.419406	0.34316	0.3
2	14	0.500541	0.849934	20	450	2.32781	1.35249	2	1.32209	2	0.319032						0.252874	0	0.88				0.144136	0.51	0.167378	0.489997	0.315309	0.3
2	4	0.602305	0.585581	5	500	0.971089	1.09102	1	1.05665	1	0.307192						0.252874	0	0.88				0.14565	0.515	0.0597642	0.287687	0.31652	0.3
2	7	0.502897	0.720546	10	500	1.58721	1.20011	2	1.14405	2	0.307317						0.252874	0	0.88				0.17605	0.57	0.100784	0.394964	0.34084	0.3
2	10	0.44698	0.804272	15	500	2.12051	1.2812	2	1.23505	2	0.309005						0.252874	0	0.88				0.14332	0.512	0.131644	0.448421	0.314656	0.3
2	14	0.434613	0.841716	20	500	2.57448	1.35226	2	1.30916	2	0.305401						0.252874	0	0.88				0.1221	0.487	0.155983	0.48773	0.29768	0.3
2	4	0.585996	0.574137	5	550	0.993081	1.08533	1	1.01839	1	0.309239						0.252874	0	0.88				0.164686	0.534545	0.057083	0.283142	0.331749	0.3
2	7	0.496341	0.729353	10	550	1.57028	1.19206	2	1.12708	2	0.306733						0.252874	0	0.88				0.121554	0.481818	0.104457	0.397684	0.297243	0.3
2	10	0.41113	0.818038	15	550	2.2322	1.26961	2	1.22988	2	0.313554						0.252874	0	0.88				0.0786033	0.389091	0.15419	0.484045	0.262883	0.3
2	14	0.478588	0.858811	20	550	2.45199	1.33012	2	1.28806	2	0.319466						0.252874	0	0.88				0.120851	0.477273	0.182779	0.518552	0.296681	0.3
2	4	0.6385	0.60074	5	600	0.931906	1.0779	1	1.04757	1	0.304783						0.252874	0	0.88				0.155382	0.530833	0.0612106	0.289876	0.324306	0.3
2	7	0.504279	0.731445	10	600	1.56903	1.17868	2	1.13886	2	0.3095						0.252874	0	0.88				0.143028	0.511667	0.105	0.398852	0.314422	0.3
2	10	0.490703	0.791522	15	600	1.93149	1.24656	2	1.23805	2	0.316406						0.252874	0	0.88				0.185917	0.595833	0.12885	0.436959	0.348733	0.3
2	14	0.460194	0.841011	20	600	2.47014	1.31498	2	1.26458	2	0.312368						0.252874	0	0.88				0.109757	0.461667	0.157238	0.484083	0.287806	0.3
2	4	0.601687	0.606139	5	650	0.975847	1.08288	1	1.08178	1	0.31151						0.252874	0	0.88				0.119349	0.470769	0.0688567	0.310848	0.295479	0.3
2	7	0.496448	0.719519	10	650	1.5691	1.17574	2	1.17205	2	0.317666						0.252874	0	0.88				0.10129	0.436154	0.0934038	0.376655	0.281032	0.3
2	10	0.457606	0.806349	15	650	2.12302	1.24147	2	1.15338	2	0.317903						0.252874	0	0.88				0.103272	0.441538	0.140853	0.46711	0.282618	0.3
2	14	0.454848	0.841479	20	650	2.48004	1.29937	2	1.25968	2	0.315535						0.252874	0	0.88				0.152325	0.526923	0.155582	0.485699	0.32186	0.3
2	4	0.598938	0.516268	5	700	0.997031	1.0828	1	1.04496	1	0.310418						0.252874	0	0.88				0.202464	0.589286	0.0459741	0.261582	0.361971	0.3
2	7	0.559225	0.738094	10	700	1.43073	1.17423	2	1.10711	2	0.305624						0.252874	0	0.88				0.1495	0.54	0.106148	0.392313	0.3196	0.3
2	10	0.4121	0.812708	15	700	2.26246	1.24147	2	1.20789	2	0.302661						0.252874	0	0.88				0.124464	0.478571	0.150101	0.482576	0.299571	0.3
2	14	0.469044	0.857478	20	700	2.4716	1.29138	2	1.26896	2	0.303555						0.252874	0	0.88				0.156847	0.542857	0.178552	0.512649	0.325478	0.3
2	4	0.628717	0.614345	5	750	0.937568	1.08306	1	1.03263	1	0.318033						0.252874	0	0.88				0.119089	0.456	0.0679349	0.30655	0.295271	0.3
2	7	0.477419	0.712113	10	750	1.58007	1.16534	2	1.10974	2	0.317068						0.252874	0	0.88				0.118129	0.474	0.0954844	0.379335	0.294503	0.3
2	10	0.472535	0.808758	15	750	2.0119	1.23167	2	1.17786	2	0.319828						0.252874	0	0.88				0.116693	0.461333	0.142982	0.459046	0.293355	0.3
2	14	0.454991	0.84348	20	750	2.53051	1.2779	2	1.25474	2	0.308217						0.252874	0	0.88				0.142911	0.52	0.16058	0.496143	0.314329	0.3
2	4	0.603926	0.577989	5	800	0.973653	1.07611	1	1.04906	1	0.318485						0.252874	0	0.88				0.15175	0.518125	0.0579234	0.2835	0.3214	0.3
2	7	0.473976	0.720817	10	800	1.60789	1.16162	2	1.14925	2	0.309259						0.252874	0	0.88				0.134926	0.50125	0.0989309	0.389156	0.307941	0.3
2	10	0.418519	0.815218	15	800	2.20021	1.22402	2	1.19419	2	0.318593						0.252874	0	0.88				0.167562	0.5575	0.154342	0.485671	0.33405	0.3
2	14	0.424734	0.833512	20	800	2.50696	1.27278	2	1.27601	2	0.3163						0.252874	0	0.88				0.118059	0.468125	0.153024	0.479643	0.294447	0.3
2	4	0.596277	0.532639	5	850	0.987126	1.07705	1	1.02165	1	0.304902						0.252874	0	0.88				0.199882	0.58	0.0441264	0.253555	0.359906	0.3
2	7	0.540593	0.727304	10	850	1.45232	1.15349	2	1.1143	2	0.309164						0.252874	0	0.88				0.143038	0.521176	0.104622	0.387364	0.31443	0.3
2	10	0.503118	0.798515	15	850	1.89248	1.21349	2	1.19872	2	0.309202						0.252874	0	0.88				0.165647	0.564118	0.137404	0.447003	0.332518	0.3
2	14	0.431768	0.850763	20	850	2.56926	1.26086	2	1.22318	2	0.304068						0.252874	0	0.88				0.174689	0.561765	0.171053	0.505541	0.339751	0.3
2	4	0.593386	0.549785	5	900	0.978192	1.06975	1	1.06584	1	0.304168						0.252874	0	0.88				0.145716	0.521667	0.047935	0.257181	0.316573	0.3
2	7	0.503071	0.723337	10	900	1.53312	1.14904	2	1.14392	2	0.315513						0.252874	0	0.88				0.173762	0.553889	0.102066	0.391535	0.33901	0.3
2	10	0.467904	0.797567	15	900	2.00776	1.21661	2	1.19721	2	0.304531						0.252874	0	0.88				0.173259	0.578333	0.141043	0.461699	0.338607	0.3
2	14	0.439517	0.837748	20	900	2.50762	1.26271	2	1.24692	2	0.305797						0.252874	0	0.88				0.145608	0.530556	0.154634	0.483051	0.316486	0.3
2	4	0.621076	0.588854	5	950	0.9585	1.075	1	1.06431	1	0.306485						0.252874	0	0.88				0.151543	0.515789	0.0598116	0.289902	0.321234	0.3
2	7	0.505633	0.72453	10	950	1.54523	1.14592	2	1.12681	2	0.305944						0.252874	0	0.88				0.112501	0.467368	0.107058	0.399494	0.290001	0.3
2	10	0.444633	0.798042	15	950	2.12399	1.20185	2	1.1597	2	0.318375						0.252874	0	0.88				0.140424	0.524737	0.136266	0.458451	0.312339	0.3
2	14	0.501303	0.847798	20	950	2.33425	1.24794	2	1.24526	2	0.306149						0.252874	0	0.88				0.17349	0.578947	0.165642	0.494422	0.338792	0.3
2	4	0.614175	0.599953	5	1000	0.95434	1.06557	1	1.03162	1	0.314086						0.252874	0	0.88				0.15158	0.5135	0.0637376	0.294547	0.321264	0.3
2	7	0.539216	0.71966	10	1000	1.48283	1.13966	2	1.10907	2	0.309725						0.252874	0	0.88				0.124112	0.487	0.100981	0.386667	0.29929	0.3
2	10	0.435956	0.792489	15	1000	2.16174	1.19555	2	1.13708	2	0.317176						0.252874	0	0.88				0.118663	0.4675	0.130341	0.454124	0.29493	0.3
2	14	0.441183	0.839088	20	1000	2.53991	1.23926	2	1.22365	2	0.308289						0.252874	0	0.88				0.176675	0.577	0.154266	0.487893	0.34134	0.3
2	4	0.634591	0.601584	5	50	1.00413	1.30104	1	1.07902	1	0.519883						0.252874	0	0.88				0.052	0.3	0.0706963	0.337288	0.2416	0.5
2	7	0.617119	0.69342	10	50	1.45179	1.65684	1	1.45549	1	0.502254						0.252874	0	0.88				0.017	0.18	0.0554458	0.293089	0.2136	0.5
2	10	0.597891	0.783748	15	50	1.85743	2.04485	1	1.87174	13	0.511059						0.252874	0	0.88				0.089	0.41	0.0798461	0.330283	0.2712	0.5
2	14	0.636359	0.836583	20	50	2.33245	2.24211	2	1.98208	2	0.496061						0.252874	0	0.88				0.087	0.41	0.0924533	0.365134	0.2696	0.5
2	4	0.571794	0.540958	5	100	1.06271	1.21513	1	1.12975	1	0.505747						0.252874	0	0.88				0.12375	0.48	0.0540294	0.297635	0.299	0.5
2	7	0.557803	0.712175	10	100	1.55644	1.4614	2	1.33167	2	0.508017						0.252874	0	0.88				0.1215	0.47	0.0681094	0.32764	0.2972	0.5
2	10	0.640482	0.82736	15	100	1.72983	1.67978	2	1.56231	2	0.515691						0.252874	0	0.88				0.052	0.32	0.119241	0.402022	0.2416	0.5
2	14	0.606962	0.84368	20	100	2.05254	1.81672	2	1.65684	2	0.513423						0.252874	0	0.88				0.15575	0.54	0.134289	0.422009	0.3246	0.5
2	4	0.622519	0.568845	5	150	0.944593	1.16919	1	1.0741	1	0.50567						0.252874	0	0.88				0.0437778	0.286667	0.0503254	0.264947	0.235022	0.5
2	7	0.518208	0.632531	10	150	1.51347	1.36681	2	1.33177	2	0.503225						0.252874	0	0.88				0.165889	0.56	0.0418585	0.260805	0.332711	0.5
2	10	0.51335	0.801894	15	150	2.00671	1.54937	2	1.3895	2	0.498942						0.252874	0	0.88				0.108222	0.426667	0.113793	0.414839	0.286578	0.5
2	14	0.599515	0.846874	20	150	2.14724	1.66991	2	1.60908	2	0.517128						0.252874	0	0.88				0.0871111	0.413333	0.125865	0.420879	0.269689	0.5
2	4	0.619053	0.572946	5	200	0.976065	1.14562	1	1.15922	1	0.50927						0.252874	0	0.88				0.0945	0.42	0.052246	0.280769	0.2756	0.5
2	7	0.598731	0.769458	10	200	1.38541	1.31604	2	1.27075	2	0.519032						0.252874	0	0.88				0.144312	0.5275	0.110262	0.389128	0.31545	0.5
2	10	0.597252	0.801934	15	200	1.69579	1.46656	2	1.41448	2	0.50307						0.252874	0	0.88				0.109938	0.4575	0.116591	0.403245	0.28795	0.5
2	14	0.583599	0.865654	20	200	2.09554	1.58199	2	1.53977	2	0.51706						0.252874	0	0.88				0.106938	0.4475	0.174422	0.482797	0.28555	0.5
2	4	0.636646	0.569012	5	250	0.972975	1.12587	1	1.09946	1	0.506017						0.252874	0	0.88				0.16132	0.542	0.0546459	0.289446	0.329056	0.5
2	7	0.653443	0.773257	10	250	1.2249	1.27775	1	1.20933	2	0.516405						0.252874	0	0.88				0.15532	0.53	0.122726	0.390823	0.324256	0.5
2	10	0.528285	0.810847	15	250	1.93762	1.41846	2	1.37427	2	0.509933						0.252874	0	0.88				0.1152	0.468	0.127677	0.43747	0.29216	0.5
2	14	0.529922	0.834985	20	250	2.19738	1.4988	2	1.39872	2	0.513896						0.252874	0	0.88				0.06884	0.358	0.136916	0.445603	0.255072	0.5
2	4	0.63803	0.63019	5	300	0.932063	1.1138	1	1.04699	1	0.498214						0.252874	0	0.88				0.129667	0.48	0.0716779	0.316359	0.303733	0.5
2	7	0.576196	0.738734	10	300	1.39996	1.26568	2	1.23095	2	0.516215						0.252874	0	0.88				0.109667	0.463333	0.0994287	0.376497	0.287733	0.5
2	10	0.563757	0.793519	15	300	1.72806	1.37932	2	1.3265	2	0.504653						0.252874	0	0.88				0.143139	0.525	0.117184	0.406498	0.314511	0.5
2	14	0.566778	0.814815	20	300	2.02045	1.46513	2	1.39816	2	0.507461						0.252874	0	0.88				0.135861	0.511667	0.116228	0.410329	0.308689	0.5
2	4	0.596579	0.545884	5	350	1.02439	1.09911	1	1.07116	1	0.499411						0.252874	0	0.88				0.0793265	0.392857	0.0471967	0.276586	0.263461	0.5
2	7	0.592044	0.73466	10	350	1.34229	1.2443	2	1.18745	2	0.504367						0.252874	0	0.88				0.160551	0.544286	0.0959098	0.363401	0.328441	0.5
2	10	0.636727	0.801452	15	350	1.57242	1.33856	2	1.24885	2	0.516488						0.252874	0	0.88				0.10898	0.447143	0.121451	0.404851	0.287184	0.5
2	14	0.570089	0.856381	20	350	2.05642	1.43311	2	1.34704	2	0.507786						0.252874	0	0.88				0.184939	0.585714	0.170769	0.485389	0.347951	0.5
1	4	0.69836	0.612161	5	400	0.822915	1.0928	1	1.08402	1	0.519177						0.252874	0	0.88				0.170797	0.54875	0.058959	0.267028	0.336637	0.5
2	7	0.623022	0.778253	10	400	1.28781	1.2129	2	1.12834	2	0.503539						0.252874	0	0.88				0.148109	0.53625	0.13718	0.428403	0.318488	0.5
2	10	0.578544	0.804172	15	400	1.68634	1.31629	2	1.17212	2	0.502118						0.252874	0	0.88				0.0936719	0.41875	0.131755	0.427847	0.274938	0.5
2	14	0.573674	0.849887	20	400	2.0142	1.38541	2	1.36015	2	0.507802						0.252874	0	0.88				0.104172	0.455	0.1635	0.472897	0.283338	0.5
2	4	0.649545	0.575938	5	450	0.883661	1.08707	1	1.0668	1	0.499305						0.252874	0	0.88				0.162926	0.557778	0.0473386	0.240819	0.330341	0.5
2	7	0.580073	0.723866	10	450	1.43052	1.22668	2	1.12443	2	0.499307						0.252874	0	0.88				0.159062	0.551111	0.0886816	0.366385	0.327249	0.5
2	10	0.534945	0.820359	15	450	1.81555	1.2945	2	1.25622	2	0.515121						0.252874	0	0.88				0.156272	0.546667	0.150004	0.46054	0.325017	0.5
2	14	0.629551	0.844315	20	450	1.81954	1.35249	2	1.3439	2	0.507659						0.252874	0	0.88				0.168111	0.566667	0.161339	0.463617	0.334489	0.5
2	4	0.624586	0.547364	5	500	0.949934	1.09102	1	1.08455	1	0.510433						0.252874	0	0.88				0.205	0.587	0.0443317	0.250764	0.364	0.5
2	7	0.564643	0.737292	10	500	1.41424	1.20011	2	1.16986	2	0.506675						0.252874	0	0.88				0.10807	0.449	0.0941747	0.363853	0.286456	0.5
2	10	0.556551	0.8111	15	500	1.78318	1.2812	2	1.22743	2	0.50895						0.252874	0	0.88				0.12237	0.472	0.139435	0.446458	0.297896	0.5
2	14	0.490844	0.858182	20	500	2.37796	1.35226	2	1.31233	2	0.50862						0.252874	0	0.88				0.14351	0.517	0.172709	0.501062	0.314808	0.5
2	4	0.620385	0.557617	5	550	0.936486	1.08533	1	1.0358	1	0.510456						0.252874	0	0.88				0.183702	0.585455	0.0439087	0.242524	0.346962	0.5
2	7	0.589341	0.728726	10	550	1.3591	1.19206	2	1.12349	2	0.506403						0.252874	0	0.88				0.118983	0.473636	0.0891034	0.352882	0.295187	0.5
2	10	0.509229	0.806448	15	550	1.88479	1.26961	2	1.19545	2	0.517204						0.252874	0	0.88				0.132182	0.501818	0.132525	0.440203	0.305745	0.5
2	14	0.550828	0.845482	20	550	2.0767	1.33012	2	1.25317	2	0.507827						0.252874	0	0.88				0.145339	0.52	0.154228	0.462071	0.316271	0.5
2	4	0.64672	0.620946	5	600	0.933321	1.0779	1	1.03838	1	0.506528						0.252874	0	0.88				0.133111	0.506667	0.0687582	0.31241	0.306489	0.5
2	7	0.608361	0.726049	10	600	1.32176	1.17868	2	1.18746	2	0.49916						0.252874	0	0.88				0.143924	0.519167	0.0915935	0.361417	0.315139	0.5
2	10	0.536065	0.809822	15	600	1.76187	1.24656	2	1.22467	2	0.515024						0.252874	0	0.88				0.128285	0.496667	0.143554	0.448664	0.302628	0.5
2	14	0.550883	0.858302	20	600	2.0932	1.31498	2	1.29804	2	0.498014						0.252874	0	0.88				0.129576	0.5025	0.176273	0.491496	0.303661	0.5
2	4	0.63439	0.588306	5	650	0.928126	1.08288	1	1.03648	1	0.50902						0.252874	0	0.88				0.162414	0.533846	0.0556237	0.273448	0.329931	0.5
2	7	0.588473	0.712302	10	650	1.32333	1.17574	2	1.1509	2	0.503931						0.252874	0	0.88				0.183556	0.582308	0.0825183	0.335121	0.346845	0.5
2	10	0.535132	0.806188	15	650	1.79801	1.24147	2	1.17198	2	0.501863						0.252874	0	0.88				0.16055	0.543077	0.137742	0.444829	0.32844	0.5
2	14	0.575732	0.842331	20	650	1.98205	1.29937	2	1.26603	2	0.510587						0.252874	0	0.88				0.143118	0.516154	0.158562	0.468636	0.314495	0.5
2	4	0.641233	0.606621	5	700	0.91175	1.0828	1	1.05462	1	0.499785						0.252874	0	0.88				0.166704	0.525714	0.0599912	0.281191	0.333363	0.5
2	7	0.593086	0.725805	10	700	1.32889	1.17423	2	1.15551	2	0.514377						0.252874	0	0.88				0.115648	0.462857	0.0924596	0.361315	0.292518	0.5
2	10	0.53783	0.804924	15	700	1.74802	1.24147	2	1.18222	2	0.509736						0.252874	0	0.88				0.147184	0.53	0.136089	0.435451	0.317747	0.5
2	14	0.501326	0.856922	20	700	2.28503	1.29138	2	1.272	2	0.503676						0.252874	0	0.88				0.171224	0.562857	0.175418	0.500558	0.33698	0.5
2	4	0.624936	0.592735	5	750	0.935354	1.08306	1	1.04928	1	0.516823						0.252874	0	0.88				0.150133	0.516	0.0556988	0.2749	0.320107	0.5
2	7	0.590686	0.733106	10	750	1.35772	1.16534	2	1.17586	2	0.513967						0.252874	0	0.88				0.201916	0.600667	0.0940668	0.364224	0.361532	0.5
2	10	0.519819	0.79856	15	750	1.84839	1.23167	2	1.20227	2	0.515016						0.252874	0	0.88				0.135187	0.500667	0.12606	0.429479	0.308149	0.5
2	14	0.520655	0.849697	20	750	2.1614	1.2779	2	1.2363	2	0.49817						0.252874	0	0.88				0.130369	0.503333	0.167158	0.48661	0.304295	0.5
2	4	0.647304	0.565556	5	800	0.921359	1.07611	1	1.07455	1	0.505694						0.252874	0	0.88				0.183965	0.560625	0.048422	0.262359	0.347172	0.5
2	7	0.597219	0.734615	10	800	1.34888	1.16162	2	1.12786	2	0.505904						0.252874	0	0.88				0.176312	0.554375	0.0946397	0.366423	0.34105	0.5
2	10	0.539547	0.810947	15	800	1.76734	1.22402	2	1.17924	2	0.50595						0.252874	0	0.88				0.153035	0.52	0.146921	0.457282	0.322428	0.5
2	14	0.557091	0.857709	20	800	2.10995	1.27278	2	1.21366	2	0.510524						0.252874	0	0.88				0.160027	0.55	0.169131	0.483699	0.328022	0.5
2	4	0.624057	0.564463	5	850	0.938205	1.07705	1	1.05918	1	0.502633						0.252874	0	0.88				0.133754	0.490588	0.0480427	0.254549	0.307003	0.5
2	7	0.591065	0.738736	10	850	1.32157	1.15349	2	1.14427	2	0.51395						0.252874	0	0.88				0.0926747	0.408824	0.101825	0.3745	0.27414	0.5
2	10	0.540726	0.819558	15	850	1.79753	1.21349	2	1.14512	2	0.508574						0.252874	0	0.88				0.12301	0.478235	0.150882	0.461214	0.298408	0.5
2	14	0.533813	0.857769	20	850	2.17479	1.26086	2	1.24945	2	0.503893						0.252874	0	0.88				0.157429	0.550588	0.17642	0.497779	0.325943	0.5
2	4	0.631947	0.576962	5	900	0.919806	1.06975	1	1.02853	1	0.515787						0.252874	0	0.88				0.142676	0.509444	0.0503539	0.256732	0.314141	0.5
2	7	0.565899	0.730368	10	900	1.35341	1.14904	2	1.0767	2	0.498768						0.252874	0	0.88				0.110315	0.465556	0.103946	0.380621	0.288252	0.5
2	10	0.550951	0.801662	15	900	1.70364	1.21661	2	1.16547	2	0.512051						0.252874	0	0.88				0.176173	0.58	0.138087	0.441477	0.340938	0.5
2	14	0.530218	0.845567	20	900	2.12039	1.26271	2	1.20288	2	0.50801						0.252874	0	0.88				0.126682	0.494444	0.159309	0.472726	0.301346	0.5
2	4	0.633032	0.567455	5	950	0.942547	1.075	1	1.0302	1	0.502758						0.252874	0	0.88				0.175122	0.57	0.0507821	0.270997	0.340098	0.5
2	7	0.560115	0.73364	10	950	1.40539	1.14592	2	1.10785	2	0.514757						0.252874	0	0.88				0.0980803	0.418947	0.0992849	0.378211	0.278464	0.5
2	10	0.525114	0.809537	15	950	1.82167	1.20185	2	1.15091	2	0.502021						0.252874	0	0.88				0.126028	0.485789	0.145933	0.458655	0.300822	0.5
2	14	0.495666	0.850272	20	950	2.2701	1.24794	2	1.18266	2	0.508582						0.252874	0	0.88				0.137039	0.508421	0.165129	0.487708	0.309631	0.5
2	4	0.639847	0.604794	5	1000	0.923344	1.06557	1	1.02787	1	0.510164						0.252874	0	0.88				0.159343	0.5255	0.0607673	0.285574	0.327474	0.5
2	7	0.57318	0.724919	10	1000	1.34079	1.13966	2	1.09988	2	0.502169						0.252874	0	0.88				0.138997	0.5205	0.0939621	0.360418	0.311198	0.5
2	10	0.562792	0.818474	15	1000	1.70291	1.19555	2	1.16358	2	0.502138						0.252874	0	0.88				0.122513	0.4805	0.15674	0.468218	0.29801	0.5
2	14	0.511562	0.851176	20	1000	2.16227	1.23926	2	1.20352	2	0.504368						0.252874	0	0.88				0.162872	0.547	0.174493	0.496607	0.330298	0.5
1	4	0.685292	0.637213	5	50	0.912425	1.30104	1	1.17765	4	0.705146						0.252874	0	0.88				0.052	0.32	0.0867594	0.366327	0.2416	0.7
2	7	0.559267	0.606058	10	50	1.5658	1.65684	1	1.54212	10	0.705803						0.252874	0	0.88				0.044	0.28	0.0268825	0.216738	0.2352	0.7
2	10	0.640531	0.857115	15	50	1.88384	2.04485	1	1.86429	2	0.69895						0.252874	0	0.88				0.117	0.43	0.146132	0.448539	0.2936	0.7
1	14	0.678311	0.857231	20	50	2.01539	2.24211	1	1.9438	2	0.706688						0.252874	0	0.88				0.044	0.28	0.124426	0.400859	0.2352	0.7
2	4	0.594532	0.509323	5	100	0.991783	1.21513	1	1.19313	1	0.711807						0.252874	0	0.88				0.2245	0.63	0.0332687	0.225191	0.3796	0.7
2	7	0.642806	0.672611	10	100	1.31614	1.4614	1	1.38494	1	0.705212						0.252874	0	0.88				0.18575	0.585	0.0469111	0.259746	0.3486	0.7
2	10	0.573196	0.812388	15	100	1.84235	1.67978	2	1.50392	2	0.702305						0.252874	0	0.88				0.1145	0.455	0.115545	0.402744	0.2916	0.7
1	14	0.718709	0.857605	20	100	1.73902	1.81672	1	1.55859	2	0.71899						0.252874	0	0.88				0.08975	0.39	0.14483	0.424281	0.2718	0.7
2	4	0.651863	0.538398	5	150	0.894837	1.16919	1	1.07143	1	0.708828						0.252874	0	0.88				0.169111	0.566667	0.0370746	0.222437	0.335289	0.7
1	7	0.693978	0.734995	10	150	1.20047	1.36681	1	1.3716	1	0.701162						0.252874	0	0.88				0.0605556	0.33	0.0871258	0.340194	0.248444	0.7
1	10	0.703305	0.832504	15	150	1.41121	1.54937	1	1.54265	1	0.706433						0.252874	0	0.88				0.0413333	0.286667	0.152805	0.429777	0.233067	0.7
1	14	0.724049	0.8553	20	150	1.56604	1.66991	1	1.63389	1	0.712049						0.252874	0	0.88				0.0576667	0.31	0.17296	0.452347	0.246133	0.7
2	4	0.56897	0.597422	5	200	1.0413	1.14562	1	1.06179	1	0.70085						0.252874	0	0.88				0.05975	0.29	0.0648146	0.31403	0.2478	0.7
1	7	0.722471	0.77975	10	200	1.09625	1.31604	1	1.25721	1	0.718291						0.252874	0	0.88				0.0818125	0.3925	0.125878	0.389266	0.26545	0.7
2	10	0.626729	0.81465	15	200	1.57874	1.46656	2	1.32692	2	0.704602						0.252874	0	0.88				0.132062	0.5	0.135195	0.421235	0.30565	0.7
1	14	0.693496	0.84443	20	200	1.68214	1.58199	2	1.51411	2	0.698052						0.252874	0	0.88				0.102062	0.4375	0.150663	0.436147	0.28165	0.7
2	4	0.604375	0.558413	5	250	0.984588	1.12587	1	1.10917	1	0.719519						0.252874	0	0.88				0.06148	0.326	0.0468102	0.264736	0.249184	0.7
2	7	0.65248	0.713593	10	250	1.20725	1.27775	1	1.1908	2	0.699476						0.252874	0	0.88				0.05868	0.32	0.0828714	0.335558	0.246944	0.7
2	10	0.603328	0.82477	15	250	1.66246	1.41846	2	1.28877	2	0.699582						0.252874	0	0.88				0.09712	0.41	0.150176	0.450635	0.277696	0.7
1	14	0.708313	0.844173	20	250	1.55769	1.4988	2	1.43362	2	0.704624						0.252874	0	0.88				0.0934	0.422	0.16727	0.450902	0.27472	0.7
2	4	0.66522	0.582879	5	300	0.885998	1.1138	1	1.08058	1	0.719447						0.252874	0	0.88				0.117833	0.476667	0.0510051	0.25981	0.294267	0.7
2	7	0.65816	0.759391	10	300	1.20508	1.26568	1	1.14803	2	0.711959						0.252874	0	0.88				0.199944	0.591667	0.113984	0.384763	0.359956	0.7
2	10	0.655908	0.809406	15	300	1.55188	1.37932	2	1.23277	2	0.70894						0.252874	0	0.88				0.142861	0.508333	0.128687	0.41545	0.314289	0.7
2	14	0.638127	0.884806	20	300	1.87984	1.46513	2	1.42218	2	0.699882						0.252874	0	0.88				0.110639	0.45	0.223991	0.534172	0.288511	0.7
2	4	0.658343	0.604922	5	350	0.878432	1.09911	1	1.06567	1	0.712394						0.252874	0	0.88				0.149653	0.531429	0.0575135	0.269494	0.319722	0.7
1	7	0.715617	0.767291	10	350	1.07154	1.2443	1	1.14906	1	0.705414						0.252874	0	0.88				0.093449	0.418571	0.124621	0.388476	0.274759	0.7
1	10	0.711364	0.846092	15	350	1.37069	1.33856	2	1.29783	2	0.719768						0.252874	0	0.88				0.119694	0.47	0.186649	0.479292	0.295755	0.7
2	14	0.6592	0.846143	20	350	1.70062	1.43311	2	1.3737	2	0.707373						0.252874	0	0.88				0.149735	0.527143	0.168074	0.462554	0.319788	0.7
2	4	0.655739	0.616514	5	400	0.917289	1.0928	1	1.02671	1	0.715052						0.252874	0	0.88				0.165109	0.5525	0.0654129	0.304664	0.332088	0.7
2	7	0.634645	0.739738	10	400	1.25848	1.2129	2	1.15205	2	0.699862						0.252874	0	0.88				0.129172	0.49375	0.0962546	0.360166	0.303338	0.7
1	10	0.679127	0.829034	15	400	1.43875	1.31629	2	1.23868	2	0.712559						0.252874	0	0.88				0.120547	0.47375	0.16097	0.450564	0.296437	0.7
2	14	0.654047	0.866796	20	400	1.83584	1.38541	2	1.28394	2	0.704809						0.252874	0	0.88				0.184719	0.5825	0.188826	0.495167	0.347775	0.7
2	4	0.669383	0.583059	5	450	0.86028	1.08707	1	1.05454	1	0.706803						0.252874	0	0.88				0.198235	0.575556	0.0486009	0.242843	0.358588	0.7
2	7	0.625574	0.770968	10	450	1.29051	1.22668	2	1.17914	2	0.711061						0.252874	0	0.88				0.138309	0.515556	0.120977	0.403804	0.310647	0.7
2	10	0.667584	0.839162	15	450	1.42905	1.2945	2	1.21734	2	0.711204						0.252874	0	0.88				0.125309	0.493333	0.181615	0.473416	0.300247	0.7
1	14	0.71859	0.865818	20	450	1.60539	1.35249	2	1.29584	2	0.717752						0.252874	0	0.88				0.0872222	0.4	0.195116	0.491848	0.269778	0.7
2	4	0.63583	0.585621	5	500	0.922962	1.09102	1	1.07387	1	0.700284						0.252874	0	0.88				0.12773	0.498	0.052332	0.266205	0.302184	0.7
2	7	0.637876	0.771678	10	500	1.25562	1.20011	2	1.18117	2	0.709985						0.252874	0	0.88				0.15992	0.552	0.122819	0.401366	0.327936	0.7
1	10	0.672346	0.839798	15	500	1.43303	1.2812	2	1.1915	2	0.719686						0.252874	0	0.88				0.09215	0.417	0.183372	0.478297	0.27372	0.7
1	14	0.698027	0.863167	20	500	1.56858	1.35226	2	1.30617	2	0.709916						0.252874	0	0.88				0.08729	0.396	0.204009	0.498331	0.269832	0.7
2	4	0.623666	0.571435	5	550	0.948447	1.08533	1	1.10101	1	0.708635						0.252874	0	0.88				0.158884	0.552727	0.0486869	0.262442	0.327107	0.7
2	7	0.663572	0.757779	10	550	1.16788	1.19206	1	1.11831	2	0.708641						0.252874	0	0.88				0.148397	0.525455	0.113726	0.376659	0.318717	0.7
2	10	0.648597	0.83453	15	550	1.46639	1.26961	2	1.22435	2	0.705884						0.252874	0	0.88				0.160686	0.552727	0.177345	0.47358	0.328549	0.7
1	14	0.748963	0.860192	20	550	1.461	1.33012	2	1.28271	2	0.714312						0.252874	0	0.88				0.170554	0.569091	0.196155	0.485208	0.336443	0.7
2	4	0.661823	0.587036	5	600	0.888115	1.0779	1	1.02058	1	0.714118						0.252874	0	0.88				0.165701	0.5475	0.051794	0.264129	0.332561	0.7
1	7	0.686142	0.748243	10	600	1.12445	1.17868	1	1.14713	1	0.713739						0.252874	0	0.88				0.0971181	0.418333	0.107378	0.366013	0.277694	0.7
1	10	0.709787	0.834919	15	600	1.27945	1.24656	2	1.23198	2	0.71535						0.252874	0	0.88				0.11534	0.4675	0.187677	0.472361	0.292272	0.7
2	14	0.653453	0.860138	20	600	1.69893	1.31498	2	1.27017	2	0.712654						0.252874	0	0.88				0.110715	0.449167	0.19231	0.491118	0.288572	0.7
2	4	0.661761	0.600353	5	650	0.878662	1.08288	1	1.04752	1	0.702327						0.252874	0	0.88				0.144136	0.508462	0.0561243	0.269827	0.315309	0.7
2	7	0.66096	0.735107	10	650	1.18006	1.17574	2	1.14575	2	0.699529						0.252874	0	0.88				0.181864	0.585385	0.0974957	0.358838	0.345491	0.7
2	10	0.646612	0.825072	15	650	1.48608	1.24147	2	1.18827	2	0.701979						0.252874	0	0.88				0.162527	0.554615	0.16267	0.458168	0.330021	0.7
1	14	0.719508	0.86755	20	650	1.50284	1.29937	2	1.25933	2	0.701865						0.252874	0	0.88				0.167272	0.546923	0.211131	0.500607	0.333818	0.7
1	4	0.691636	0.594141	5	700	0.830269	1.0828	1	1.03686	1	0.701857						0.252874	0	0.88				0.140347	0.52	0.0522001	0.248604	0.312278	0.7
2	7	0.642499	0.743117	10	700	1.24485	1.17423	2	1.12102	2	0.714052						0.252874	0	0.88				0.123224	0.471429	0.102504	0.373802	0.29858	0.7
2	10	0.666426	0.828668	15	700	1.42405	1.24147	2	1.21101	2	0.713662						0.252874	0	0.88				0.135408	0.507143	0.170795	0.465411	0.308327	0.7
1	14	0.670852	0.863211	20	700	1.69211	1.29138	2	1.25544	2	0.700776						0.252874	0	0.88				0.170469	0.566429	0.196794	0.498391	0.336376	0.7
1	4	0.689852	0.603356	5	750	0.830487	1.08306	1	1.06693	1	0.702927						0.252874	0	0.88				0.180276	0.566	0.0553356	0.255829	0.34422	0.7
2	7	0.641326	0.733401	10	750	1.21256	1.16534	2	1.10061	2	0.702693						0.252874	0	0.88				0.189169	0.581333	0.0979713	0.360268	0.351335	0.7
2	10	0.640385	0.819727	15	750	1.47044	1.23167	2	1.18686	2	0.70115						0.252874	0	0.88				0.136169	0.502	0.159882	0.452724	0.308935	0.7
1	14	0.68561	0.861338	20	750	1.61848	1.2779	2	1.23722	2	0.707694						0.252874	0	0.88				0.122156	0.476	0.193812	0.486761	0.297724	0.7
1	4	0.673567	0.584932	5	800	0.865951	1.07611	1	1.05311	1	0.718342						0.252874	0	0.88				0.175848	0.56875	0.051437	0.258925	0.340678	0.7
2	7	0.648359	0.757915	10	800	1.19743	1.16162	2	1.09767	2	0.718991						0.252874	0	0.88				0.0905391	0.4125	0.116177	0.385585	0.272431	0.7
2	10	0.66349	0.838576	15	800	1.47844	1.22402	2	1.16652	2	0.699609						0.252874	0	0.88				0.118262	0.47625	0.184845	0.489985	0.294609	0.7
2	14	0.65806	0.872062	20	800	1.76058	1.27278	2	1.26972	2	0.700545						0.252874	0	0.88				0.141813	0.52125	0.209631	0.517576	0.31345	0.7
1	4	0.672486	0.625065	5	850	0.857354	1.07705	1	1.06796	1	0.715736						0.252874	0	0.88				0.131837	0.492353	0.0641461	0.28002	0.30547	0.7
1	7	0.702082	0.756796	10	850	1.07192	1.15349	1	1.12986	1	0.706772						0.252874	0	0.88				0.0928097	0.393529	0.121362	0.383766	0.274248	0.7
1	10	0.675253	0.824044	15	850	1.37757	1.21349	2	1.21803	2	0.708905						0.252874	0	0.88				0.170751	0.559412	0.16713	0.456572	0.336601	0.7
2	14	0.660462	0.867447	20	850	1.72217	1.26086	2	1.25314	2	0.697748						0.252874	0	0.88				0.127692	0.494118	0.206009	0.510118	0.302154	0.7
2	4	0.657503	0.594854	5	900	0.88057	1.06975	1	1.04207	1	0.709543						0.252874	0	0.88				0.146194	0.527778	0.053895	0.26171	0.316956	0.7
1	7	0.672532	0.755047	10	900	1.12046	1.14904	1	1.09139	2	0.706008						0.252874	0	0.88				0.134784	0.506111	0.117487	0.378905	0.307827	0.7
2	10	0.638439	0.815509	15	900	1.45185	1.21661	2	1.2074	2	0.7161						0.252874	0	0.88				0.160985	0.556667	0.15558	0.44608	0.328788	0.7
2	14	0.662806	0.863968	20	900	1.69374	1.26271	2	1.17974	2	0.703311						0.252874	0	0.88				0.16433	0.546111	0.198017	0.498396	0.331464	0.7
2	4	0.661352	0.602105	5	950	0.863652	1.075	1	1.06214	1	0.714894						0.252874	0	0.88				0.130781	0.501053	0.0556365	0.258716	0.304625	0.7
2	7	0.669315	0.761996	10	950	1.13746	1.14592	1	1.1005	2	0.708224						0.252874	0	0.88				0.163091	0.548947	0.12334	0.391975	0.330473	0.7
2	10	0.644779	0.816819	15	950	1.43705	1.20185	2	1.13633	2	0.702558						0.252874	0	0.88				0.0962161	0.424211	0.156488	0.443806	0.276973	0.7
2	14	0.648645	0.855798	20	950	1.69439	1.24794	2	1.2358	2	0.707096						0.252874	0	0.88				0.138751	0.521579	0.189666	0.488996	0.311001	0.7
2	4	0.668458	0.610653	5	1000	0.867812	1.06557	1	1.02564	1	0.711806						0.252874	0	0.88				0.15407	0.524	0.0599359	0.276057	0.323256	0.7
1	7	0.673998	0.76448	10	1000	1.16389	1.13966	2	1.10698	2	0.709976						0.252874	0	0.88				0.144965	0.528	0.121876	0.396667	0.315972	0.7
2	10	0.631046	0.827079	15	1000	1.4862	1.19555	2	1.14621	2	0.704578						0.252874	0	0.88				0.16394	0.559	0.172187	0.470793	0.331152	0.7
1	14	0.680604	0.867427	20	1000	1.60929	1.23926	2	1.2273	2	0.716492						0.252874	0	0.88				0.219553	0.638	0.213619	0.511745	0.375642	0.7

## Sheet: equal
		MEASURE		0	1	0.14	76
56.1	611	0.61
110.7	1157	6.07
61	660	1.1
52.6	576	0.26
43.3	483	-0.67
49.2	542	-0.08
77.1	821	2.71
59.7	647	0.97
49.2	542	-0.08
53.8	588	0.38
62.3	673	1.23
40.8	458	-0.92
49.2	542	-0.08
48	530	-0.2
52.6	576	0.26
74.9	799	2.49
85.9	909	3.59
71.1	761	2.11
58.5	635	0.85
51.5	565	0.15
53.8	588	0.38
62.3	673	1.23
69.5	745	1.95
58.5	635	0.85
72.9	779	2.29
50.3	553	0.03
52.6	576	0.26
54.9	599	0.49
36.8	418	-1.32
39.5	445	-1.05
57.3	623	0.73
51.5	565	0.15
66.4	714	1.64
90.6	956	4.06
52.6	576	0.26
50.3	553	0.03
52.6	576	0.26
66.4	714	1.64
71.1	761	2.11
67.9	729	1.79
98.2	1032	4.82
58.5	635	0.85
65	700	1.5
53.8	588	0.38
79.5	845	2.95
51.5	565	0.15
49.2	542	-0.08
74.9	799	2.49
45.7	507	-0.43
82.4	874	3.24
61	660	1.1
52.6	576	0.26
33.9	389	-1.61
56.1	611	0.61
50.3	553	0.03
69.5	745	1.95
69.5	745	1.95
62.3	673	1.23
72.9	779	2.29
63.6	686	1.36
54.9	599	0.49
53.8	588	0.38
61	660	1.1
63.6	686	1.36
57.3	623	0.73
56.1	611	0.61
54.9	599	0.49
43.3	483	-0.67
59.7	647	0.97
67.9	729	1.79
59.7	647	0.97
36.8	418	-1.32
53.8	588	0.38
65	700	1.5
51.5	565	0.15
